# Supplementary material for: The prognosis of stage IA synchronous endometrial endometrioid and ovarian carcinomas
Source: Arch Gynecol Obstet. 2019 Sep 14;300(4):1045–52. doi: 10.1007/s00404-019-05288-5 (PMC6759754; doi:10.1007/s00404-019-05288-5)
Supplement: Supplementary file 1 — Supplementary file1 (XLSX 457 kb) [file 404_2019_5288_MOESM1_ESM.xlsx]

## Sheet: Data
Codes	ID	Adjuvant_therapy	Radiotherapy	Chemo	Chemo_protocol_groups	Chemo_protocol	Chemo_cycles	Treatment_date	DFS	OS	Recurrence	Recurrent sites	Time_of_recurrence	Mortality	Time_of_death	Mortality_due_to_death	Cancer_specific_OS	Time_of_cancer_death	Non_cancer_mortality	Age	Menopause	Metabolic_syndrome	Diabetes	Hypertentison	Hyperlipemia	Obesity	Infertility	Smoking	Grade_endometriod	Stage_IA_endometriod	Seemed_stage_IA_endometriod	Metastasis_LN	Stage_IA_mixed_cancer	Serous_clear	Stage_IA_mixed_cancer_2_subtype	Stage_IA_mixed_cancer_3_subtype	Stage_IA_mixed_cancer_3_subtype_others	Synchronous_versus_endometriod	Ovarian_types	Tumor_diameter	Limited_endometrium	Types	Routs	Surgery	Stage_IA_mixed_cancer	Diagnosis	PLAN	LVSI	Lower_uterine
334	1841705	1	0	1	1	carboplatin+paclitaxel	6	2014-01-02	61.8667	61.8667	0		2019-02-01	0	2019-02-01	0	61.8667	2019-02-01		70	1	1	1	1	0	0	0	0				0	4							15	0	2	2	2	4	2	0	1	0
958	2098674	1	0	1	1	carboplatin+paclitaxel	6	2016-09-14	29	29	0		2019-02-01	0	2019-02-01	0	29	2019-02-01		60	1	0	0	0	0	0	0	0				0	4							40	0	2	2	2	4	2	2	0	0
41	1642304	0	0	0			0	2011-05-06												65	1	0	0	0	0	0	0	0	2			0	3	2		2				20	0	2	2	2	3	1	0	0	0
75	1649056	1	0	1	1	carboplatin+paclitaxel	3	2011-05-26	93.6	93.6	0		2019-02-01	0	2019-02-01	0	93.6	2019-02-01		64	1	0	0	0	0	0	0	0	2			0	3	1		1				55	0	2	2	2	3	1	1	0	0
105	1658154	1	0	1	1	carboplatin+paclitaxel	3	2011-11-23	87.5667	87.5667			2019-02-01	0	2019-02-01	0	87.5667	2019-02-01		58	1	0	0	0	0	0	0	0	2			0	3	2		2				15	0	2	2	2	3	1	0	0	1
118	1706068	1	0	1	1	carboplatin+paclitaxel	3	2011-10-25	88.5333	88.5333	0		2019-02-01	0	2019-02-01	0	88.5333	2019-02-01		34	0	0	0	0	0	0	0	0	1			0	3	2		2				40	1	2	2	2	3	1	1	0	1
120	1707930	1	1	1	1	carboplatin+paclitaxel	6	2011-06-16	92.9	92.9	0		2019-02-01	0	2019-02-01	0	92.9	2019-02-01		66	1	1	1	1	0	0	0	0	2			0	3	1		1				15	0	2	2	2	3	2	1	0	0
126	1720363	1	0	1	1	carboplatin+paclitaxel	3	2011-06-21	92.7333	92.7333	0		2019-02-01	0	2019-02-01	0	92.7333	2019-02-01		58	1	0	0	0	0	0	0	0	1			0	3			3	adenosquamous carcinoma			20	0	2	2	2	3	1	2	0	0
137	1723159	1	1	1	1	carboplatin+paclitaxel	3	2011-11-03	88.2333	88.2333	0		2019-02-01	0	2019-02-01	0	88.2333	2019-02-01		61	1	1	0	1	0	0	0	0	3			0	3	1		1				55	0	2	2	2	3	2	2	0	0
143	1724069	1	0	1	1	carboplatin+paclitaxel	4	2011-11-24	87.5333	87.5333	0		2019-02-01	0	2019-02-01	0	87.5333	2019-02-01		66	1	1	1	0	0	0	0	0	3			0	3	1		1				15	1	2	2	2	3	2	2	0	0
169	1730741	1	0	1	1	carboplatin+paclitaxel	5	2012-04-01	65.9667	72	1	1	2017-09-01	1	2018-03-01	1	72	2018-03-01		70	1	0	0	0	0	0	0	0	3			0	3	1		1				11	0	2	2	2	3	1	1	0	0
212	1757140	1	0	1	1	carboplatin+paclitaxel	1	2012-04-16	82.7333	82.7333	0		2019-02-01	0	2019-02-01	0	82.7333	2019-02-01		55	1	1	1	0	0	0	0	0	3			0	3	1		1				22	0	2	2	2	3	2	1	0	0
312	1788901	1	1	1	1	carboplatin+paclitaxel	2	2013-08-09	66.7333	66.7333	0		2019-02-01	0	2019-02-01	0	66.7333	2019-02-01		51	1	0	0	0	0	0	0	0	1			0	3	1		1				25	0	2	2	2	3	2	0	0	0
325	1835330	1	0	1	1	carboplatin+paclitaxel	1	2013-10-24	64.2	64.2	0		2019-02-01	0	2019-02-01	0	64.2	2019-02-01		56	1	0	0	0	0	0	0	0	1			0	3	1		1				26	0	2	2	2	3	1	2	0	0
346	1853649	1	0	1	1	carboplatin+paclitaxel	6	2014-05-12	57.5333	57.5333	0		2019-02-01	0	2019-02-01	0	57.5333	2019-02-01		51	0	1	0	1	0	0	0	0	3			0	3	1		1				10	1	2	2	2	3	2	2	0	0
351	1861733	1	0	1	1	carboplatin+paclitaxel	6	2014-06-05	56.7333	56.7333	0		2019-02-01	0	2019-02-01	0	56.7333	2019-02-01		56	1	0	0	0	0	0	0	0	1			0	3	2		2				40	0	2	2	2	3	1	2	0	0
415	2006052	0	0	0			0	2013-09-27	65.1	65.1	0		2019-02-01	0	2019-02-01	0	65.1	2019-02-01		71	1	1	1	0	0	0	0	0	3			0	3	2		2				12	0	2	1	2	3	2	0	0	0
519	2025559	0	0	0			0	2014-06-23	25.6667	41.9	1	2	2016-08-01	1	2017-12-01	1	41.9	2017-12-01		82	1	1	0	1	0	0	0	0	2			0	3	2		2				15	0	2	1	2	3	2	2	0	0
552	2030132	1	0	1	1	carboplatin+paclitaxel	6	2014-08-28	53.9333	53.9333	0		2019-02-01	0	2019-02-01	0	53.9333	2019-02-01		66	1	0	0	0	0	0	0	0	2			0	3	2		2				20	0	2	2	2	3	2	2	0	1
586	2036005	0	0	0			0	2014-10-15	18.8	38.2333	1	1	2016-05-01	1	2017-12-05	1	38.2333	2017-12-05		57	1	1	0	1	0	0	0	0	2			0	3	1		1				40	0	2	2	2	3	2	2	0	0
625	2040737	1	0	1	1	carboplatin+paclitaxel	6	2015-01-04	49.6333	49.6333	0		2019-02-01	0	2019-02-01	0	49.6333	2019-02-01		51	1	0	0	0	0	0	0	0	1			0	3	1		1				12	0	2	2	2	3	2	2	0	0
643	2045472	1	0	1	1	carboplatin+paclitaxel	3	2015-02-03	43.5333	48.6333	1	1	2018-09-01	0	2019-02-01	0	48.6333	2019-02-01		65	1	1	1	1	1	0	0	0	3			0	3	2		2				28	1	2	2	2	3	1	2	0	1
651	2046092	1	0	1	1	carboplatin+paclitaxel	5	2015-02-10	48.4	48.4	0		2019-02-01	0	2019-02-01	0	48.4	2019-02-01		56	1	1	0	1	0	0	0	0	2			0	3	1		1				22	0	2	2	2	3	1	2	0	0
671	2048022	1	0	1	1	carboplatin+paclitaxel	6	2014-06-05	56.7333	56.7333	0		2019-02-01	0	2019-02-01	0	56.7333	2019-02-01		59	1	0	0	0	0	0	0	0	3			0	3	2		2				25	0	2	2	2	3	1	1	1	0
673	2050018	1	1	1	1	carboplatin+paclitaxel	5	2015-03-20	47.1333	47.1333	0		2019-02-01	0	2019-02-01	0	47.1333	2019-02-01		64	1	1	1	1	1	0	0	0	3			0	3	1		1				35	0	2	2	2	3	1	2	0	0
715	2055363	1	0	1	1	carboplatin+paclitaxel	4	2015-06-12	44.3333	44.3333	0		2019-02-01	0	2019-02-01	0	44.3333	2019-02-01		58	1	0	0	0	0	0	0	0	3			0	3	2		2				18	0	2	1	2	3	2	0	0	0
717	2055411	0	0	0			0	2015-06-19	44.1	44.1	0		2019-02-01	0	2019-02-01	0	44.1	2019-02-01		61	1	1	0	0	0	1	0	0	1			0	3	2		2				40	0	2	1	2	3	1	2	1	0
727	2055923	1	0	1	1	carboplatin+paclitaxel	4	2015-06-30	43.7333	43.7333	0		2019-02-01	0	2019-02-01	0	43.7333	2019-02-01		52	1	0	0	0	0	0	0	0	2			0	3			3	undifferentiated carcinoma			20	1	2	2	2	3	1	2	0	0
785	2069968	1	0	1	1	carboplatin+paclitaxel	3	2015-11-13	39.2	39.2	0		2019-02-01	0	2019-02-01	0	39.2	2019-02-01		61	1	0	0	0	0	0	0	0	3			0	3	1		1				16	1	2	1	2	3	1	2	0	0
803	2073475	1	0	1	1	carboplatin+paclitaxel	3	2015-12-09	38.3333	38.3333	0		2019-02-01	0	2019-02-01	0	38.3333	2019-02-01		50	0	0	0	0	0	0	0	0	2			0	3	2		2				35	1	2	2	2	3	1	2	0	1
818	2074373	1	0	1	1	carboplatin+paclitaxel	1	2016-01-06	37.4	37.4	0		2019-02-01	0	2019-02-01	0	37.4	2019-02-01		58	1	1	1	1	0	0	0	0	1			0	3	2		2				25	1	2	1	2	3	2	2	1	0
841	2078469	0	0	0			0	2016-02-16	1.5	7.6	1	2	2016-04-01	1	2016-10-01	1	7.6	2016-10-01		50	0	1	1	1	0	1	0	0	2			0	3	1		1				100	0	2	2	2	3	2	0	0	0
842	2078517	1	0	1	1	carboplatin+paclitaxel	6	2016-02-19	35.9333	35.9333	0		2019-02-01	0	2019-02-01	0	35.9333	2019-02-01		56	1	1	1	1	0	0	0	0	1			0	3	2		2				5	0	2	2	2	3	2	1	1	0
865	2084573	0	0	0			0	2016-03-18	35	35	0		2019-02-01	0	2019-02-01	0	35	2019-02-01		48	1	0	0	0	0	0	0	0	2			0	3	1		1				25	0	2	2	2	3	1	2	0	0
920	2093049	0	0	0			0	2016-06-06	32.3333	32.3333	0		2019-02-01	0	2019-02-01	0	32.3333	2019-02-01		52	1	0	0	0	0	0	0	0	1			0	3			3	adenosquamous carcinoma			15	0	2	1	2	3	2	1	0	1
997	2188816	0	0	0			0	2017-02-13	23.9333	23.9333	0		2019-02-01	0	2019-02-01	0	23.9333	2019-02-01		60	1	0	0	0	0	0	0	0	2			0	3	2		2				15	0	2	1	2	3	1	0	0	0
999	2191416	1	0	1	1	carboplatin+paclitaxel	4	2017-02-03	24.2667	24.2667	0		2019-02-01	0	2019-02-01	0	24.2667	2019-02-01		58	1	0	0	0	0	0	0	0	1			0	3	2		2				15	0	2	1	2	3	2	0	0	1
1009	2201112	1	1	1	1	carboplatin+paclitaxel	6	2016-08-31	29.4667	29.4667	0		2019-02-01	0	2019-02-01	0	29.4667	2019-02-01		79	1	0	0	0	0	0	0	0	3			0	3	1		1				48	0	2	2	2	3	1	1	0	1
1032	2203453	0	0	0			0	2016-11-10	27.1	27.1	0		2019-02-01	0	2019-02-01	0	27.1	2019-02-01		78	1	0	0	0	0	0	0	0	3			0	3			3	carcinosarcoma			35	0	2	2	2	3	1	1	0	0
1035	2203685	1	0	1	0	paclitaxel	6	2016-12-05	26.2667	26.2667	0		2019-02-01	0	2019-02-01	0	26.2667	2019-02-01		59	1	1	1	1	0	0	0	0	3			0	3	2		2				20	0	2	2	2	3	2	2	0	1
1072	2211695	1	0	1	1	carboplatin+paclitaxel	1	2017-02-15	23.8667	23.8667	0		2019-02-01	0	2019-02-01	0	23.8667	2019-02-01		59	1	1	0	0	1	0	0	0	2			0	3	2		2				32	0	2	2	2	3	2	0	0	0
1168	C256725	1	1	1	1	carboplatin+paclitaxel	6	2014-04-15	58.4333	58.4333	0		2019-02-01	0	2019-02-01	0	58.4333	2019-02-01		61	1	0	0	0	0	0	0	0	3			0	3	1		1				25	0	2	2	2	3	1	1	0	0
1214	C692506	1	0	1	1	carboplatin+paclitaxel	5	2013-09-06	65.8	65.8	0		2019-02-01	0	2019-02-01	0	65.8	2019-02-01		67	1	0	0	0	0	0	0	0	2			0	3	2		2				35	0	2	2	2	3	1	2	0	0
1323	W201852	1	0	1	1	carboplatin+paclitaxel	6	2011-03-22	95.7667	95.7667	0		2019-02-01	0	2019-02-01	0	95.7667	2019-02-01		61	1	1	0	1	0	0	0	0	1			0	3	2		2				20	1	2	1	2	3	2	2	0	0
1349	W211743	1	1	1	1	carboplatin+paclitaxel	3	2011-10-12	88.9667	88.9667	0		2019-02-01	0	2019-02-01	0	88.9667	2019-02-01		47	0	0	0	0	0	0	0	0	2			0	3	1		1				23	0	2	2	2	3	2	0	0	1
1379	W224484	1	0	1	1	carboplatin+paclitaxel	2	2012-08-08	78.9333	78.9333	0		2019-02-01	0	2019-02-01	0	78.9333	2019-02-01		56	1	1	0	1	0	0	0	0	1			0	3	1		1				35	0	2	1	2	3	2	0	0	1
1405	W234574	1	0	1	0	cisplatin+epirubicin	4	2013-05-31	69.0667	69.0667	0		2019-02-01	0	2019-02-01	0	69.0667	2019-02-01		42	0	1	1	0	0	0	1	0	3			0	3			3	undifferentiated carcinoma			17	0	2	2	2	3	2	1	1	0
1421	W239594	0	0	0			0	2013-06-09	68.7667	68.7667	0		2019-02-01	0	2019-02-01	0	68.7667	2019-02-01		72	1	1	1	1	0	0	0	0	2			0	3	2		2				85	0	2	2	2	3	1	0	0	0
1424	W240226	1	0	1	1	carboplatin+paclitaxel	2	2013-05-10	69.7667	69.7667	0		2019-02-01	0	2019-02-01	0	69.7667	2019-02-01		69	1	1	1	1	1	0	0	0	2			0	3	1		1				5	0	2	2	2	3	2	1	0	0
52	1643576	0	0	0			0	2014-04-03	58.8333	58.8333	0		2019-02-01	0	2019-02-01	0	58.8333	2019-02-01		35	0	0	0	0	0	0	0	0				0	2	1	Clear cell					2	1	2	2	2	2	1	1	0	1
58	1644701	1	0	1	1	carboplatin+paclitaxel	3	2010-11-18	99.9	99.9	0		2019-02-01	0	2019-02-01	0	99.9	2019-02-01		64	1	1	0	1	0	0	0	0				0	2	1	Clear cell					6	0	2	2	2	2	1	1	0	0
94	1653658	0	0	0			0	2011-05-23	12.5	18.6	1	1	2012-06-01	1	2012-12-01	1	18.6	2012-12-01		53	1	0	0	0	0	0	0	0				0	2		Adenosquamous					3	0	2	1	2	2	2	0	0	1
131	1721941	1	0	1	1	carboplatin+paclitaxel	3	2012-09-21	15.5667	20.6	1	1	2014-01-01	1	2014-06-01	1	20.6	2014-06-01		69	1	0	0	0	0	0	0	0				0	2	2	Serous					30	1	2	2	2	2	1	0	0	0
140	1723708	1	0	1	1	carboplatin+paclitaxel	3	2011-11-01	10.1667	17.3667	1	2	2012-09-01	1	2013-04-05	1	17.3667	2013-04-05		49	0	0	0	0	0	0	0	0				0	2		Undifferentiated					35	0	2	2	2	2	1	0	0	0
156	1727663	0	0	0			0	2012-02-09	27.0667	27.0667	0		2014-05-01	1	2014-05-01	0	27.0667	2014-05-01	Rectal cancer	58	1	1	1	0	0	0	0	0				0	2	1	Clear cell					25	0	2	2	2	2	2	0	0	0
164	1729941	1	0	1	1	carboplatin+paclitaxel	4	2012-05-03	82.1667	82.1667	0		2019-02-01	0	2019-02-01	0	82.1667	2019-02-01		53	1	1	0	1	0	0	0	0				0	2	2	Serous					20	0	2	1	2	2	2	0	0	0
213	1760911	1	1	1	1	carboplatin+paclitaxel	5	2012-10-15	61.6667	68.5	1	1	2017-11-08	1	2018-06-01	1	68.5	2018-06-01		56	1	0	0	0	0	0	0	0				0	2	2	Serous					45	0	2	1	2	2	2	0	0	0
214	1761033	1	0	1	1	carboplatin+paclitaxel	3	2012-05-18	81.6667	81.6667	0		2019-02-01	0	2019-02-01	0	81.6667	2019-02-01		65	1	1	1	1	0	0	0	0				0	2	1	Clear cell					20	0	2	2	2	2	2	0	0	1
297	1786337	0	0	0			0	2013-06-24	68.2667	68.2667	0		2019-02-01	0	2019-02-01	0	68.2667	2019-02-01		38	0	0	0	0	0	0	0	0				0	2		Adenosquamous					25	1	2	2	2	2	1	0	0	0
316	1789913	0	0	0			0	2013-08-01	10.1333	19.2333	1	2	2014-06-01	1	2015-03-01	1	19.2333	2015-03-01		61	1	1	0	1	0	0	0	0				0	2		Adenosarcoma					115	1	2	2	2	2	2	1	0	0
354	1863795	0	0	0			0	2014-07-14	55.4333	55.4333	0		2019-02-01	0	2019-02-01	0	55.4333	2019-02-01		37	0	0	0	0	0	0	0	0				0	2	2	Serous					15	0	2	1	2	2	1	0	0	0
369	1878427	1	0	1	0	paclitaxel	3	2014-10-13	52.4	52.4	0		2019-02-01	0	2019-02-01	0	52.4	2019-02-01		62	1	1	1	1	0	1	0	0				0	2	2	Serous					65	0	2	2	2	2	2	2	0	1
493	2019584	1	0	1	1	carboplatin+paclitaxel	3	2014-04-08	58.6667	58.6667	0		2019-02-01	0	2019-02-01	0	58.6667	2019-02-01		57	1	0	0	0	0	0	0	0				0	2	1	Clear cell					15	0	2	1	2	2	2	2	0	0
520	2025792	1	0	1	1	carboplatin+paclitaxel	4	2014-05-29	56.9667	56.9667	0		2019-02-01	0	2019-02-01	0	56.9667	2019-02-01		70	1	0	0	0	0	0	0	0				0	2		Carcinosarcoma					25	1	2	1	2	2	2	0	0	0
554	2030545	0	0	0			0	2014-08-22	9.43333	14.5333	1	2	2015-06-01	1	2015-11-01	1	14.5333	2015-11-01		75	1	1	0	1	0	0	0	0				0	2	2	Serous					50	0	2	2	2	2	2	1	0	0
585	2035849	0	0	0			0	2014-10-08	52.5667	52.5667	0		2019-02-01	0	2019-02-01	0	52.5667	2019-02-01		63	1	0	0	0	0	0	0	0				0	2	1	Clear cell					12	0	2	1	2	2	2	0	0	1
652	2046263	0	0	0			0	2015-02-13												63	1	0	0	0	0	0	0	0				0	2	1	Clear cell					45	0	2	2	2	2	2	2	0	0
672	2050012	1	0	1	1	carboplatin+paclitaxel	6	2015-03-19	47.1667	47.1667	0		2019-02-01	0	2019-02-01	0	47.1667	2019-02-01		41	0	0	0	0	0	0	0	0				0	2	1	Clear cell					6	0	2	2	2	2	2	2	0	0
697	2051787	1	1	1	1	carboplatin+paclitaxel	5	2015-05-08	45.5	45.5	0		2019-02-01	0	2019-02-01	0	45.5	2019-02-01		65	1	0	0	0	0	0	0	0				0	2	2	Serous					6	0	2	2	2	2	1	2	0	0
749	2062121	1	0	1	1	carboplatin+paclitaxel	6	2015-09-22	40.9333	40.9333	0		2019-02-01	0	2019-02-01	0	40.9333	2019-02-01		57	1	0	0	0	0	0	0	0				0	2	1	Clear cell					4	1	2	2	2	2	2	2	0	0
830	2077832	1	0	1	1	carboplatin+paclitaxel	4	2016-01-20	36.9333	36.9333	0		2019-02-01	0	2019-02-01	0	36.9333	2019-02-01		58	1	0	0	0	0	0	0	0				0	2	2	Serous					24	0	2	1	2	2	2	2	0	1
912	2088608	1	0	1	1	carboplatin+paclitaxel	2	2016-06-16	32	32	0		2019-02-01	0	2019-02-01	0	32	2019-02-01		69	1	1	0	1	0	0	0	0				0	2	2	Serous					20	0	2	2	2	2	2	2	0	0
965	2107950	1	0	1	1	carboplatin+paclitaxel	4	2015-05-26	33.6667	41.8	1	2	2018-03-01	1	2018-10-31	1	41.8	2018-10-31		65	1	0	0	0	0	0	0	0				0	2	2	Serous					150	1	2	2	2	2	1	2	0	0
975	2137827	1	0	1	1	carboplatin+paclitaxel	6	2015-12-22	37.9	37.9	0		2019-02-01	0	2019-02-01	0	37.9	2019-02-01		65	1	1	0	1	0	0	0	0				0	2	2	Serous					13	1	2	2	2	2	1	2	0	0
1003	2196284	0	0	0			0	2014-06-04	22	54.7	1	1	2016-03-25	1	2018-12-01	1	54.7	2018-12-01		81	1	0	0	0	0	0	0	0				0	2	2	Serous					45	0	2	2	2	2	1	0	0	0
1047	2206623	1	0	1	1	carboplatin+paclitaxel	3	2016-10-25	27.6333	27.6333	0		2019-02-01	0	2019-02-01	0	27.6333	2019-02-01		48	0	0	0	0	0	0	0	0				0	2	2	Serous					2	1	2	1	2	2	2	1	0	0
1059	2210369	1	0	1	1	carboplatin+paclitaxel	4	2016-12-22	25.7	25.7	0		2019-02-01	0	2019-02-01	0	25.7	2019-02-01		66	1	1	0	1	0	0	0	0				0	2	2	Serous					25	0	2	1	2	2	2	1	0	0
1083	2214441	1	0	1	1	carboplatin+paclitaxel	4	2017-01-05	25.2333	25.2333	0		2019-02-01	0	2019-02-01	0	25.2333	2019-02-01		56	1	0	0	0	0	0	0	0				0	2	2	Serous					15	0	2	1	2	2	1	2	0	0
1240	C875587	1	0	1	1	carboplatin+paclitaxel	3	2014-09-23	53.0667	53.0667	0		2019-02-01	0	2019-02-01	0	53.0667	2019-02-01		76	1	1	1	1	0	0	0	1				0	2	1	Clear cell					30	1	2	2	2	2	1	2	0	0
1281	W121063	1	0	1	1	carboplatin+paclitaxel	4	2015-02-02												59	1	0	0	0	0	0	0	1				0	2		Carcinosarcoma					35	0	2	2	2	2	1	1	0	0
1309	W196798	0	0	0			0	2010-10-19	100.9	100.9	0		2019-02-01	0	2019-02-01	0	100.9	2019-02-01		55	1	1	1	1	0	0	0	0				0	2		Adenosquamous					60	0	2	2	2	2	2	0	0	0
1411	W236761	0	0	0			0	2013-03-25	71.3	71.3	0		2019-02-01	0	2019-02-01	0	71.3	2019-02-01		65	1	0	0	0	0	0	0	0				0	2	2	Serous					4	1	2	2	2	2	2	2	0	0
1427	W258040	1	0	1	1	carboplatin+paclitaxel	5	2015-08-07												64	1	1	1	0	0	0	0	0				0	2	1	Clear cell					40	0	2	1	2	2	2	2	1	0
1	0512946	0	0	0			0	2017-01-19	24.7667	24.7667	0		2019-02-01	0	2019-02-01	0	24.7667	2019-02-01		69	1	1	0	1	0	0	0	0	1	1	1	0	1					1		23	0	1	2	2	1	2	1	0	0
3	1032533	0	0	0			0	2014-05-30	56.9333	56.9333	0		2019-02-01	0	2019-02-01	0	56.9333	2019-02-01		62	1	1	0	0	1	0	0	0	1	1	1	0	1					1		15	0	1	2	2	1	2	0	0	0
6	1526087	1	1	0			0	2014-07-30	45.0333	45.0333	0		2018-04-11	1	2018-04-11	0	45.0333	2018-04-11	Pulmonary disease	56	1	0	0	0	0	0	0	0	2	1	1	0	1					1		6	0	1	2	2	1	1	2	0	1
8	1540174	0	0	0			0	2014-09-04	53.7	53.7	0		2019-02-01	0	2019-02-01	0	53.7	2019-02-01		42	0	0	0	0	0	0	0	0	1	1	1	0	1					1		6	0	1	1	2	1	1	2	0	1
10	1552227	0	0	0			0	2012-12-06	74.9333	74.9333	0		2019-02-01	0	2019-02-01	0	74.9333	2019-02-01		50	0	0	0	0	0	0	0	0	1	1	1	0	1					1		40	1	1	1	2	1	1	1	0	0
12	1573487	0	0	0			0	2012-04-09	82.9667	82.9667	0		2019-02-01	0	2019-02-01	0	82.9667	2019-02-01		32	0	0	0	0	0	0	0	0	1	1	1	0	1					1		25	0	1	1	2	1	2	2	0	0
14	1596789	0	0	0			0	2014-01-21	61.2333	61.2333	0		2019-02-01	0	2019-02-01	0	61.2333	2019-02-01		44	0	0	0	0	0	0	0	0	1	1	1	0	1					1		5	0	1	1	2	1	2	0	0	0
17	1613975	0	0	0			0	2010-06-10	105.267	105.267	0		2019-02-01	0	2019-02-01	0	105.267	2019-02-01		75	1	1	1	1	0	0	0	0	1	1	1	0	1					1		30	0	1	2	2	1	2	1	0	0
18	1615668	0	0	0			0	2010-06-07	105.367	105.367	0		2019-02-01	0	2019-02-01	0	105.367	2019-02-01		57	1	0	0	0	0	0	0	0	1	1	1	0	1					1		25	0	1	1	2	1	1	2	0	0
19	1616057	0	0	0			0	2010-06-23	104.833	104.833	0		2019-02-01	0	2019-02-01	0	104.833	2019-02-01		59	1	0	0	0	0	0	0	0	1	1	1	0	1					1		75	0	1	2	2	1	2	0	0	1
23	1617793	0	0	0			0	2010-09-10	102.2	102.2	0		2019-02-01	0	2019-02-01	0	102.2	2019-02-01		50	1	1	1	0	0	0	0	0	1	1	1	0	1					1		40	0	1	1	2	1	1	1	0	0
24	1618354	0	0	0			0	2010-09-03	102.433	102.433	0		2019-02-01	0	2019-02-01	0	102.433	2019-02-01		61	1	1	1	0	0	0	0	0	2	1	1	0	1					1		23	0	1	1	2	1	2	0	0	0
25	1618745	0	0	0			0	2010-10-09	101.233	101.233	0		2019-02-01	0	2019-02-01	0	101.233	2019-02-01		58	1	0	0	0	0	0	0	0	1	1	1	0	1					1		30	0	1	2	2	1	1	0	1	0
28	1618987	0	0	0			0	2010-09-20	101.867	101.867	0		2019-02-01	0	2019-02-01	0	101.867	2019-02-01		48	0	0	0	0	0	0	0	0	1	1	1	0	1					1		25	0	1	1	2	1	1	0	0	0
30	1619951	0	0	0			0	2010-10-26	100.667	100.667	0		2019-02-01	0	2019-02-01	0	100.667	2019-02-01		49	1	1	0	1	0	0	0	0	1	1	1	0	1					1		15	1	1	2	2	1	1	0	0	0
31	1628262	1	0	1	1	carboplatin+paclitaxel	3	2017-02-22	23.6333	23.6333	0		2019-02-01	0	2019-02-01	0	23.6333	2019-02-01		49	0	0	0	0	0	0	0	0	3	1	1	0	1					1		90	0	1	2	2	1	1	2	0	1
32	1635532	0	0	0			0	2013-02-21	72.3667	72.3667	0		2019-02-01	0	2019-02-01	0	72.3667	2019-02-01		62	1	1	0	1	0	0	0	0	1	1	1	0	1					1		30	0	1	1	2	1	1	0	0	1
34	1640578	0	0	0			0	2010-06-10	105.267	105.267	0		2019-02-01	0	2019-02-01	0	105.267	2019-02-01		49	0	0	0	0	0	0	0	0	1	1	1	0	1					1		8	1	1	1	2	1	2	2	0	0
36	1641035	1	1	0			0	2010-07-21	54.1333	103.9	1	1	2014-12-31	0	2019-02-01	0	103.9	2019-02-01		61	1	0	0	0	0	0	0	0	3	1	1	0	1					1		22	0	1	2	2	1	2	2	0	0
37	1641457	0	0	0			0	2010-08-12	103.167	103.167	0		2019-02-01	0	2019-02-01	0	103.167	2019-02-01		74	1	1	1	1	0	0	0	0	2	1	1	0	1					1		40	0	1	2	2	1	2	1	0	1
39	1641965	0	0	0			0	2014-04-04	58.8	58.8	0		2019-02-01	0	2019-02-01	0	58.8	2019-02-01		48	0	0	0	0	0	0	0	0	1	1	1	0	1					1		40	0	1	1	2	1	2	1	0	1
40	1641974	0	0	0			0	2014-01-20	61.2667	61.2667	0		2019-02-01	0	2019-02-01	0	61.2667	2019-02-01		46	1	0	0	0	0	0	0	0	1	1	1	0	1					1		50	1	1	2	2	1	1	0	0	0
42	1642445	0	0	0			0	2010-10-18	100.933	100.933	0		2019-02-01	0	2019-02-01	0	100.933	2019-02-01		57	1	0	0	0	0	0	0	0	2	1	1	0	1					1		30	0	1	2	2	1	1	0	0	0
43	1642521	0	0	0			0	2011-03-01	14.2333	96.4667	1	2	2012-05-01	0	2019-02-01	0	96.4667	2019-02-01		64	1	1	0	1	0	0	0	0	1	1	1	0	1					1		20	0	1	1	2	1	2	0	0	0
45	1642795	0	0	0			0	2010-10-22												60	1	1	0	1	0	0	0	0	1	1	1	0	1					1		12	0	1	2	2	1	2	0	0	0
46	1642845	0	0	0			0	2010-10-25	100.7	100.7	0		2019-02-01	0	2019-02-01	0	100.7	2019-02-01		56	1	1	1	1	0	0	0	0	1	1	1	0	1					1		2	1	1	1	2	1	2	1	0	0
55	1644166	0	0	0			0	2010-11-18	99.9	99.9	0		2019-02-01	0	2019-02-01	0	99.9	2019-02-01		58	1	0	0	0	0	0	0	0	1	1	1	0	1					1		14	1	1	1	2	1	1	0	0	0
60	1644770	0	0	0			0	2010-12-03	99.4	99.4	0		2019-02-01	0	2019-02-01	0	99.4	2019-02-01		56	1	0	0	0	0	0	0	0	1	1	1	0	1					1		35	0	1	2	2	1	1	1	0	0
61	1644929	0	0	0			0	2010-11-24	99.7	99.7	0		2019-02-01	0	2019-02-01	0	99.7	2019-02-01		63	1	1	0	1	0	0	0	0	2	1	1	0	1					1		140	0	1	1	2	1	1	1	0	0
64	1645214	0	0	0			0	2010-12-14	99.0333	99.0333	0		2019-02-01	0	2019-02-01	0	99.0333	2019-02-01		54	1	0	0	0	0	0	0	0	2	1	1	0	1					1		46	0	1	2	2	1	1	1	0	0
65	1645629	0	0	0			0	2010-12-13	99.0667	99.0667	0		2019-02-01	0	2019-02-01	0	99.0667	2019-02-01		60	1	1	0	1	0	0	0	0	1	1	1	0	1					1		2	1	1	1	2	1	1	0	0	1
67	1646986	0	0	0			0	2011-01-27	97.5667	97.5667	0		2019-02-01	0	2019-02-01	0	97.5667	2019-02-01		54	1	0	0	0	0	0	0	0	1	1	1	0	1					1		15	0	1	1	2	1	2	1	0	0
71	1648205	0	0	0			0	2011-04-15	94.9667	94.9667	0		2019-02-01	0	2019-02-01	0	94.9667	2019-02-01		73	1	1	0	1	0	0	0	0	2	1	1	0	1					1		7	0	1	2	2	1	1	1	0	0
72	1648303	0	0	0			0	2011-03-24	95.7	95.7	0		2019-02-01	0	2019-02-01	0	95.7	2019-02-01		58	1	0	0	0	0	0	0	0	2	1	1	0	1					1		30	0	1	1	2	1	2	0	0	1
76	1649668	0	0	0			0	2011-05-19	93.8333	93.8333	0		2019-02-01	0	2019-02-01	0	93.8333	2019-02-01		55	1	0	0	0	0	0	0	0	2	1	1	0	1					1		20	0	1	2	2	1	2	2	0	0
77	1649683	0	0	0			0	2011-05-20												55	1	0	0	0	0	0	0	0	1	1	1	0	1					1		0	1	1	1	2	1	1	0	0	0
78	1650507	0	0	0			0	2011-01-25	97.6333	97.6333	0		2019-02-01	0	2019-02-01	0	97.6333	2019-02-01		53	0	0	0	0	0	0	0	0	1	1	1	0	1					1		20	1	1	1	2	1	1	0	0	0
82	1651174	0	0	0			0	2011-03-09	96.2	96.2	0		2019-02-01	0	2019-02-01	0	96.2	2019-02-01		56	1	0	0	0	0	0	0	0	2	1	1	0	1					1		40	0	1	2	2	1	1	0	0	0
84	1651598	0	0	0			0	2014-03-28	59.0333	59.0333	0		2019-02-01	0	2019-02-01	0	59.0333	2019-02-01		44	0	0	0	0	0	0	0	0	1	1	1	0	1					1		35	0	1	1	2	1	2	1	0	0
85	1651780	0	0	0			0	2011-04-27												37	0	0	0	0	0	0	0	0	1	1	1	0	1					1		30	0	1	1	2	1	2	0	0	0
88	1652181	0	0	0			0	2011-03-30												62	1	0	0	0	0	0	0	0	1	1	1	0	1					1		6	0	1	1	2	1	2	1	0	0
93	1653361	0	0	0			0	2011-05-12	94.0667	94.0667	0		2019-02-01	0	2019-02-01	0	94.0667	2019-02-01		41	0	0	0	0	0	0	0	0	1	1	1	0	1					1		25	0	1	1	2	1	1	0	0	1
100	1656745	1	1	0			0	2011-08-30	90.4	90.4	0		2019-02-01	0	2019-02-01	0	90.4	2019-02-01		50	0	1	0	1	0	0	0	0	2	1	1	0	1					1		40	0	1	2	2	1	1	0	0	0
101	1656820	0	0	0			0	2011-09-01	90.3333	90.3333	0		2019-02-01	0	2019-02-01	0	90.3333	2019-02-01		56	1	0	0	0	0	0	0	0	1	1	1	0	1					1		10	0	1	1	2	1	2	0	1	0
103	1657568	0	0	0			0	2011-10-09	89.0667	89.0667	0		2019-02-01	0	2019-02-01	0	89.0667	2019-02-01		54	1	1	0	1	0	0	0	0	1	1	1	0	1					1		6	0	1	1	2	1	1	0	0	0
104	1657631	0	0	0			0	2011-10-20	88.7	88.7	0		2019-02-01	0	2019-02-01	0	88.7	2019-02-01		54	1	0	0	0	0	0	0	0	1	1	1	0	1					1		60	0	1	1	2	1	1	1	1	1
106	1658290	0	0	0			0	2011-11-03	88.2333	88.2333	0		2019-02-01	0	2019-02-01	0	88.2333	2019-02-01		57	1	1	0	1	0	0	0	0	1	1	1	0	1					1		12	0	1	2	2	1	1	0	0	0
109	1659851	0	0	0			0	2011-12-14	86.8667	86.8667	0		2019-02-01	0	2019-02-01	0	86.8667	2019-02-01		53	1	0	0	0	0	0	0	0	2	1	1	0	1					1		45	0	1	1	2	1	1	2	0	1
110	1676939	0	0	0			0	2012-05-08	82	82	0		2019-02-01	0	2019-02-01	0	82	2019-02-01		37	0	0	0	0	0	0	1	0	1	1	1	0	1					1		28	0	1	1	2	1	1	0	0	0
114	1695816	0	0	0			0	2014-05-29	36.1667	56.9667	1	2	2017-05-18	0	2019-02-01	0	56.9667	2019-02-01		28	0	0	0	0	0	0	0	0	1	1	1	0	1					1		20	1	1	1	2	1	2	2	0	1
117	1704836	0	0	0			0	2011-04-18	94.8667	94.8667	0		2019-02-01	0	2019-02-01	0	94.8667	2019-02-01		51	1	0	0	0	0	0	0	0	1	1	1	0	1					1		12	0	1	2	2	1	1	0	0	0
121	1709886	0	0	0			0	2015-01-22	49.0333	49.0333	0		2019-02-01	0	2019-02-01	0	49.0333	2019-02-01		46	0	1	0	1	0	0	1	0	1	1	1	0	1					1		13	0	1	2	2	1	2	2	0	0
122	1712239	0	0	0			0	2015-03-12	47.4	47.4	0		2019-02-01	0	2019-02-01	0	47.4	2019-02-01		37	0	0	0	0	0	0	0	0	2	1	1	0	1					1		40	0	1	1	2	1	1	2	0	1
123	1713937	0	0	0			0	2014-09-28	52.9	52.9	0		2019-02-01	0	2019-02-01	0	52.9	2019-02-01		49	0	0	0	0	0	0	0	0	1	1	1	0	1					1		2	1	1	1	2	1	1	0	0	0
129	1721171	0	0	0			0	2011-07-21	91.7333	91.7333	0		2019-02-01	0	2019-02-01	0	91.7333	2019-02-01		57	1	1	0	1	0	0	0	0	1	1	1	0	1					1		25	0	1	2	2	1	1	0	0	1
130	1721823	1	1	0			0	2011-08-11	91.0333	91.0333	0		2019-02-01	0	2019-02-01	0	91.0333	2019-02-01		52	1	1	0	1	0	0	0	1	3	1	1	0	1					1		7	1	1	2	2	1	2	1	0	0
135	1722694	0	0	0			0	2011-09-23	89.6	89.6	0		2019-02-01	0	2019-02-01	0	89.6	2019-02-01		65	1	0	0	0	0	0	0	0	1	1	1	0	1					1		22	0	1	2	2	1	1	0	0	0
141	1723850	0	0	0			0	2011-11-15	87.8333	87.8333	0		2019-02-01	0	2019-02-01	0	87.8333	2019-02-01		64	1	1	1	1	0	0	0	0	1	1	1	0	1					1		6	0	1	1	2	1	2	0	0	0
142	1723898	0	0	0			0	2011-11-08	88.0667	88.0667	0		2019-02-01	0	2019-02-01	0	88.0667	2019-02-01		63	1	1	0	1	0	0	0	0	1	1	1	0	1					1		25	0	1	1	2	1	1	0	1	0
145	1724340	0	0	0			0	2011-11-30	87.3333	87.3333	0		2019-02-01	0	2019-02-01	0	87.3333	2019-02-01		52	0	0	0	0	0	0	0	0	1	1	1	0	1					1		45	0	1	2	2	1	2	1	0	1
149	1725506	0	0	0			0	2012-02-07	85.0333	85.0333	0		2019-02-01	0	2019-02-01	0	85.0333	2019-02-01		52	1	1	0	1	0	0	0	0	2	1	1	0	1					1		20	0	1	2	2	1	1	2	0	1
150	1725578	0	0	0			0	2012-03-09	84	84	0		2019-02-01	0	2019-02-01	0	84	2019-02-01		55	1	0	0	0	0	0	0	0	1	1	1	0	1					1		11	0	1	2	2	1	1	1	0	1
151	1725959	0	0	0			0	2012-03-02	84.2333	84.2333	0		2019-02-01	0	2019-02-01	0	84.2333	2019-02-01		66	1	1	1	1	0	0	0	0	1	1	1	0	1					1		27	1	1	2	2	1	2	0	0	0
154	1726984	0	0	0			0	2014-07-16	55.3667	55.3667	0		2019-02-01	0	2019-02-01	0	55.3667	2019-02-01		43	0	0	0	0	0	0	0	0	1	1	1	0	1					1		15	0	1	1	2	1	1	2	0	0
162	1729336	0	0	0			0	2012-04-12	82.8667	82.8667	0		2019-02-01	0	2019-02-01	0	82.8667	2019-02-01		62	1	0	0	0	0	0	0	0	1	1	1	0	1					1		30	0	1	1	2	1	1	2	0	0
166	1730255	0	0	0			0	2012-03-05	84.1333	84.1333	0		2019-02-01	0	2019-02-01	0	84.1333	2019-02-01		57	1	0	0	0	0	0	0	0	2	1	1	0	1					1		45	0	1	2	2	1	2	1	0	1
167	1730312	0	0	0			0	2012-03-08	84.0333	84.0333	0		2019-02-01	0	2019-02-01	0	84.0333	2019-02-01		54	1	0	0	0	0	0	0	0	2	1	1	0	1					1		35	0	1	1	2	1	1	0	0	0
168	1730647	1	1	0			0	2012-03-16	83.7667	83.7667	0		2019-02-01	0	2019-02-01	0	83.7667	2019-02-01		56	1	0	0	0	0	0	0	0	3	1	1	0	1					1		35	0	1	1	2	1	1	2	0	0
171	1731100	0	0	0			0	2016-07-08	31.2667	31.2667	0		2019-02-01	0	2019-02-01	0	31.2667	2019-02-01		31	0	0	0	0	0	0	0	0	1	1	1	0	1					1		30	0	1	1	2	1	2	2	0	0
172	1731206	0	0	0			0	2012-04-01	83.2333	83.2333	0		2019-02-01	0	2019-02-01	0	83.2333	2019-02-01		61	1	0	0	0	0	0	0	0	1	1	1	0	1					1		21	0	1	1	2	1	1	2	0	1
175	1731803	0	0	0			0	2012-04-20	82.6	82.6	0		2019-02-01	0	2019-02-01	0	82.6	2019-02-01		59	1	0	0	0	0	0	0	0	1	1	1	0	1					1		10	0	1	1	2	1	1	2	0	0
177	1732191	0	0	0			0	2012-05-10	81.9333	81.9333	0		2019-02-01	0	2019-02-01	0	81.9333	2019-02-01		58	1	0	0	0	0	0	0	0	2	1	1	0	1					1		40	0	1	2	2	1	1	2	0	1
178	1732267	1	0	1	1	carboplatin+paclitaxel	3	2012-05-16	81.7333	81.7333	0		2019-02-01	0	2019-02-01	0	81.7333	2019-02-01		59	1	1	1	1	0	0	0	0	3	1	1	0	1					1		15	0	1	1	2	1	2	0	0	0
182	1733072	0	0	0			0	2012-06-18	80.6333	80.6333	0		2019-02-01	0	2019-02-01	0	80.6333	2019-02-01		58	1	1	0	1	0	0	0	0	3	1	1	0	1					1		70	0	1	2	2	1	1	0	0	0
186	1734188	0	0	0			0	2012-05-23	81.5	81.5	0		2019-02-01	0	2019-02-01	0	81.5	2019-02-01		58	1	1	0	1	0	0	0	0	1	1	1	0	1					1		50	0	1	1	2	1	1	2	0	1
187	1734271	0	0	0			0	2012-05-04	82.1333	82.1333	0		2019-02-01	0	2019-02-01	0	82.1333	2019-02-01		56	1	0	0	0	0	0	0	0	1	1	1	0	1					1		20	1	1	2	2	1	1	0	0	0
188	1734752	0	0	0			0	2012-06-05	81.0667	81.0667	0		2019-02-01	0	2019-02-01	0	81.0667	2019-02-01		58	1	1	0	1	0	0	0	0	2	1	1	0	1					1		7	0	1	2	2	1	2	2	0	0
189	1735625	0	0	0			0	2012-06-14	80.7667	80.7667	0		2019-02-01	0	2019-02-01	0	80.7667	2019-02-01		62	1	0	0	0	0	0	0	0	1	1	1	0	1					1		20	0	1	1	2	1	1	2	0	0
190	1735649	0	0	0			0	2012-06-14	80.7667	80.7667	0		2019-02-01	0	2019-02-01	0	80.7667	2019-02-01		58	1	0	0	0	0	0	0	0	1	1	1	0	1					1		35	0	1	1	2	1	1	0	0	1
193	1736639	0	0	0			0	2012-07-12	79.8333	79.8333	0		2019-02-01	0	2019-02-01	0	79.8333	2019-02-01		53	1	1	1	1	0	0	0	0	1	1	1	0	1					1		18	0	1	1	2	1	1	0	0	0
194	1736773	0	0	0			0	2012-08-16	78.6667	78.6667	0		2019-02-01	0	2019-02-01	0	78.6667	2019-02-01		44	0	0	0	0	0	0	0	0	1	1	1	0	1					1		65	0	1	1	2	1	2	1	0	0
196	1737288	0	0	0			0	2012-07-30												42	0	1	0	1	0	0	0	0	1	1	1	0	1					1		20	0	1	1	2	1	1	0	0	0
197	1737699	1	0	1	1	carboplatin+paclitaxel	4	2012-08-16	78.6667	78.6667	0		2019-02-01	0	2019-02-01	0	78.6667	2019-02-01		51	0	1	1	1	0	0	0	0	1	1	1	0	1					1		10	0	1	2	2	1	1	0	0	1
201	1738861	0	0	0			0	2014-01-10	61.6	61.6	0		2019-02-01	0	2019-02-01	0	61.6	2019-02-01		50	1	0	0	0	0	0	0	0	2	1	1	0	1					1		15	0	1	1	2	1	1	0	0	1
202	1739010	0	0	0			0	2012-08-23	78.4333	78.4333	0		2019-02-01	0	2019-02-01	0	78.4333	2019-02-01		61	1	1	0	1	0	0	0	1	2	1	1	0	1					1		15	0	1	1	2	1	1	0	0	0
206	1739684	0	0	0			0	2012-09-10	15.9	74.7667	1	2	2013-12-31	1	2018-11-01	1	74.7667	2018-11-01		62	1	0	0	0	0	0	0	0	2	1	1	0	1					1		5	1	1	1	2	1	1	2	0	0
207	1745996	0	0	0			0	2011-11-29	87.3667	87.3667	0		2019-02-01	0	2019-02-01	0	87.3667	2019-02-01		34	0	0	0	0	0	0	0	0	1	1	1	0	1					1		3	0	1	1	2	1	2	0	0	1
210	1753002	1	0	1	1	carboplatin+paclitaxel	4	2014-03-20	59.3	59.3	0		2019-02-01	0	2019-02-01	0	59.3	2019-02-01		40	0	0	0	0	0	0	0	0	1	1	1	0	1					1		4	1	1	1	2	1	1	2	0	0
215	1762930	0	0	0			0	2012-06-12	80.8333	80.8333	0		2019-02-01	0	2019-02-01	0	80.8333	2019-02-01		44	0	0	0	0	0	0	0	0	1	1	1	0	1					1		6	0	1	1	2	1	1	0	0	0
217	1770282	0	0	0			0	2012-08-28	17.0333	40.6333	1	1	2014-01-21	1	2015-12-30	1	40.6333	2015-12-30		56	1	1	1	0	0	0	0	0	1	1	1	0	1					1		18	0	1	1	2	1	1	0	0	1
218	1770518	0	0	0			0	2014-01-02	61.8667	61.8667	0		2019-02-01	0	2019-02-01	0	61.8667	2019-02-01		53	1	0	0	0	0	0	0	0	2	1	1	0	1					1		20	0	1	1	2	1	1	0	0	0
219	1770617	0	0	0			0	2013-12-31	61.9333	61.9333	0		2019-02-01	0	2019-02-01	0	61.9333	2019-02-01		35	0	0	0	0	0	0	0	0	1	1	1	0	1					1		50	0	1	1	2	1	1	0	0	1
220	1770727	0	0	0			0	2012-09-06	77.9667	77.9667	0		2019-02-01	0	2019-02-01	0	77.9667	2019-02-01		63	1	1	0	1	0	0	0	0	1	1	1	0	1					1		20	0	1	1	2	1	2	0	0	0
221	1770729	1	1	1	1	carboplatin+paclitaxel	1	2012-09-06	77.9667	77.9667	0		2019-02-01	0	2019-02-01	0	77.9667	2019-02-01		41	0	0	0	0	0	0	0	0	2	1	1	0	1					1		45	0	1	2	2	1	2	2	0	1
224	1771285	1	1	0			0	2012-09-20	77.5	77.5	0		2019-02-01	0	2019-02-01	0	77.5	2019-02-01		49	0	0	0	0	0	0	0	0	2	1	1	0	1					1		5	0	1	1	2	1	1	0	1	0
229	1771908	0	0	0			0	2012-11-23	75.3667	75.3667	0		2019-02-01	0	2019-02-01	0	75.3667	2019-02-01		76	1	1	0	1	0	0	0	0	2	1	1	0	1					1		35	0	1	2	2	1	1	2	0	0
230	1772018	1	1	0			0	2012-10-22	76.4333	76.4333	0		2019-02-01	0	2019-02-01	0	76.4333	2019-02-01		44	0	0	0	0	0	0	0	0	1	1	1	0	1					1		60	0	1	2	2	1	1	1	0	0
232	1772057	0	0	0			0	2013-03-13	71.7	71.7	0		2019-02-01	0	2019-02-01	0	71.7	2019-02-01		41	0	0	0	0	0	0	0	0	2	1	1	0	1					1		20	0	1	2	2	1	1	1	0	0
233	1772192	0	0	0			0	2012-11-26	75.2667	75.2667	0		2019-02-01	0	2019-02-01	0	75.2667	2019-02-01		64	1	1	0	1	0	0	0	0	1	1	1	0	1					1		10	0	1	2	2	1	2	0	0	0
234	1772370	0	0	0			0	2012-11-01	76.1	76.1	0		2019-02-01	0	2019-02-01	0	76.1	2019-02-01		55	1	1	0	1	0	0	0	0	1	1	1	0	1					1		2	1	1	1	2	1	2	0	0	0
237	1773466	0	0	0			0	2013-01-17	73.5333	73.5333	0		2019-02-01	0	2019-02-01	0	73.5333	2019-02-01		57	1	0	0	0	0	0	0	0	2	1	1	0	1					1		30	0	1	2	2	1	1	1	0	0
239	1774324	0	0	0			0	2012-11-08	75.8667	75.8667	0		2019-02-01	0	2019-02-01	0	75.8667	2019-02-01		53	0	0	0	0	0	0	0	0	2	1	1	0	1					1		25	0	1	1	2	1	1	0	0	1
242	1775894	0	0	0			0	2013-03-13	71.7	71.7	0		2019-02-01	0	2019-02-01	0	71.7	2019-02-01		53	0	1	0	1	0	0	0	0	1	1	1	0	1					1		6	0	1	1	2	1	1	0	0	0
243	1776057	0	0	0			0	2013-03-18	71.5333	71.5333	0		2019-02-01	0	2019-02-01	0	71.5333	2019-02-01		56	1	0	0	0	0	0	0	0	1	1	1	0	1					1		40	0	1	1	2	1	2	0	0	1
244	1776341	0	0	0			0	2013-03-27	71.2333	71.2333	0		2019-02-01	0	2019-02-01	0	71.2333	2019-02-01		53	1	1	1	1	0	0	0	0	1	1	1	0	1					1		15	0	1	1	2	1	1	0	0	0
245	1776343	0	0	0			0	2013-03-27	71.2333	71.2333	0		2019-02-01	0	2019-02-01	0	71.2333	2019-02-01		45	0	0	0	0	0	0	0	0	1	1	1	0	1					1		20	0	1	1	2	1	1	1	0	1
246	1776420	0	0	0			0	2014-05-26	57.0667	57.0667	0		2019-02-01	0	2019-02-01	0	57.0667	2019-02-01		68	1	0	0	0	0	0	0	0	2	1	1	0	1					1		20	0	1	1	2	1	1	0	0	0
248	1777764	0	0	0			0	2016-02-15	36.0667	36.0667	0		2019-02-01	0	2019-02-01	0	36.0667	2019-02-01		35	0	0	0	0	0	0	0	0	1	1	1	0	1					1		35	0	1	2	2	1	2	2	0	0
251	1778475	0	0	0			0	2013-06-20	68.4	68.4	0		2019-02-01	0	2019-02-01	0	68.4	2019-02-01		50	1	0	0	0	0	0	0	0	1	1	1	0	1					1		15	0	1	2	2	1	1	0	0	1
254	1778952	1	1	1	0	cisplatin+epirubicin	4	2013-06-21	68.3667	68.3667	0		2019-02-01	0	2019-02-01	0	68.3667	2019-02-01		47	0	0	0	0	0	0	0	0	3	1	1	0	1					1		60	0	1	2	2	1	1	1	0	0
255	1778978	0	0	0			0	2013-07-22	67.3333	67.3333	0		2019-02-01	0	2019-02-01	0	67.3333	2019-02-01		37	0	0	0	0	0	0	0	0	2	1	1	0	1					1		80	0	1	2	2	1	1	0	0	0
256	1778993	0	0	0			0	2013-06-25	68.2333	68.2333	0		2019-02-01	0	2019-02-01	0	68.2333	2019-02-01		54	1	0	0	0	0	0	0	0	1	1	1	0	1					1		15	1	1	1	2	1	2	2	0	0
257	1779132	0	0	0			0	2012-11-29	75.1667	75.1667	0		2019-02-01	0	2019-02-01	0	75.1667	2019-02-01		51	1	0	0	0	0	0	0	0	2	1	1	0	1					1		2	1	1	2	2	1	2	1	0	0
259	1779571	0	0	0			0	2012-12-06	21	39.3667	1	2	2014-08-28	1	2016-03-01	1	39.3667	2016-03-01		65	1	0	0	0	0	0	0	0	2	1	1	0	1					1		25	0	1	2	2	1	1	0	0	0
260	1779981	0	0	0			0	2012-12-11	74.7667	74.7667	0		2019-02-01	0	2019-02-01	0	74.7667	2019-02-01		57	1	1	1	0	0	0	0	0	1	1	1	0	1					1		30	0	1	1	2	1	1	0	0	0
262	1780653	0	0	0			0	2012-12-25	74.3	74.3	0		2019-02-01	0	2019-02-01	0	74.3	2019-02-01		59	1	1	0	1	0	0	0	0	2	1	1	0	1					1		35	0	1	1	2	1	1	0	0	0
263	1780850	0	0	0			0	2012-12-28	74.2	74.2	0		2019-02-01	0	2019-02-01	0	74.2	2019-02-01		49	0	0	0	0	0	0	0	0	1	1	1	0	1					1		20	0	1	1	2	1	2	0	0	0
267	1781491	0	0	0			0	2013-01-08	73.8333	73.8333	0		2019-02-01	0	2019-02-01	0	73.8333	2019-02-01		53	1	0	0	0	0	0	0	0	2	1	1	0	1					1		20	0	1	1	2	1	1	0	0	0
268	1781879	0	0	0			0	2013-02-18	72.4667	72.4667	0		2019-02-01	0	2019-02-01	0	72.4667	2019-02-01		53	1	0	0	0	0	0	0	0	1	1	1	0	1					1		15	0	1	2	2	1	1	1	0	0
269	1781896	1	1	0			0	2013-02-01	73.0333	73.0333	0		2019-02-01	0	2019-02-01	0	73.0333	2019-02-01		40	0	0	0	0	0	0	0	0	1	1	1	0	1					1		50	0	1	2	2	1	2	2	0	0
270	1782042	0	0	0			0	2013-01-24	73.3	73.3	0		2019-02-01	0	2019-02-01	0	73.3	2019-02-01		50	1	0	0	0	0	0	0	0	1	1	1	0	1					1		55	0	1	1	2	1	1	2	0	0
271	1782075	0	0	0			0	2013-02-25	72.2333	72.2333	0		2019-02-01	0	2019-02-01	0	72.2333	2019-02-01		64	1	1	0	1	0	0	0	0	1	1	1	0	1					1		70	0	1	1	2	1	2	0	1	1
273	1782110	0	0	0			0	2013-01-29	73.1333	73.1333	0		2019-02-01	0	2019-02-01	0	73.1333	2019-02-01		50	0	0	0	0	0	0	0	0	2	1	1	0	1					1		10	0	1	2	2	1	1	1	0	1
274	1782274	0	0	0			0	2013-02-05	72.9	72.9	0		2019-02-01	0	2019-02-01	0	72.9	2019-02-01		60	1	1	0	1	0	0	0	0	3	1	1	0	1					1		12	0	1	2	2	1	1	1	0	0
276	1782439	0	0	0			0	2013-02-16	72.5333	72.5333	0		2019-02-01	0	2019-02-01	0	72.5333	2019-02-01		55	1	1	1	1	0	0	0	0	1	1	1	0	1					1		35	0	1	1	2	1	2	0	0	1
277	1782532	0	0	0			0	2013-02-19	72.4333	72.4333	0		2019-02-01	0	2019-02-01	0	72.4333	2019-02-01		42	0	0	0	0	0	0	0	0	1	1	1	0	1					1		45	0	1	2	2	1	2	2	0	0
281	1783638	0	0	0			0	2013-03-27	71.2333	71.2333	0		2019-02-01	0	2019-02-01	0	71.2333	2019-02-01		60	1	1	0	1	0	0	0	0	1	1	1	0	1					1		30	0	1	2	2	1	1	1	0	0
282	1783834	0	0	0			0	2013-04-01	71.0667	71.0667	0		2019-02-01	0	2019-02-01	0	71.0667	2019-02-01		57	1	1	0	1	0	0	0	0	1	1	1	0	1					1		30	0	1	2	2	1	2	2	0	0
283	1784025	0	0	0			0	2013-04-03	71	71	0		2019-02-01	0	2019-02-01	0	71	2019-02-01		38	0	0	0	0	0	0	0	0	1	1	1	0	1					1		35	1	1	1	2	1	2	0	0	0
284	1784089	0	0	0			0	2013-05-03	70	70	0		2019-02-01	0	2019-02-01	0	70	2019-02-01		54	1	1	0	0	0	1	0	0	2	1	1	0	1					1		20	0	1	1	2	1	1	2	0	0
286	1784314	0	0	0			0	2013-04-15	70.6	70.6	0		2019-02-01	0	2019-02-01	0	70.6	2019-02-01		56	1	0	0	0	0	0	0	0	3	1	1	0	1					1		35	0	1	2	2	1	2	2	1	1
287	1784346	0	0	0			0	2013-04-16	70.5667	70.5667	0		2019-02-01	0	2019-02-01	0	70.5667	2019-02-01		51	1	1	1	0	0	0	0	0	1	1	1	0	1					1		6	0	1	1	2	1	2	1	0	0
289	1784750	0	0	0			0	2013-04-25	70.2667	70.2667	0		2019-02-01	0	2019-02-01	0	70.2667	2019-02-01		56	1	0	0	0	0	0	0	0	1	1	1	0	1					1		13	0	1	1	2	1	2	1	0	0
293	1785605	0	0	0			0	2013-05-21	69.4	69.4	0		2019-02-01	0	2019-02-01	0	69.4	2019-02-01		49	0	0	0	0	0	0	0	0	2	1	1	0	1					1		12	0	1	1	2	1	1	0	0	0
294	1786020	0	0	0			0	2013-05-30	69.1	69.1	0		2019-02-01	0	2019-02-01	0	69.1	2019-02-01		34	0	0	0	0	0	0	0	0	3	1	1	0	1					1		2	1	1	1	2	1	1	2	0	0
299	1786492	0	0	0			0	2013-07-04	67.9333	67.9333	0		2019-02-01	0	2019-02-01	0	67.9333	2019-02-01		64	1	0	0	0	0	0	0	0	3	1	1	0	1					1		20	0	1	2	2	1	2	2	0	0
300	1786518	0	0	0			0	2013-06-18	68.4667	68.4667	0		2019-02-01	0	2019-02-01	0	68.4667	2019-02-01		60	1	1	0	1	0	0	0	0	1	1	1	0	1					1		2	1	1	1	2	1	2	0	0	0
302	1786759	0	0	0			0	2014-03-18	59.3667	59.3667	0		2019-02-01	0	2019-02-01	0	59.3667	2019-02-01		31	0	0	0	0	0	0	0	0	1	1	1	0	1					1		21	0	1	1	2	1	2	0	0	1
303	1786932	0	0	0			0	2013-07-02	68	68	0		2019-02-01	0	2019-02-01	0	68	2019-02-01		56	1	0	0	0	0	0	0	0	1	1	1	0	1					1		2	0	1	1	2	1	1	1	0	0
304	1788167	1	1	1	0	fluorouracil+cisplatin	3	2013-08-15	66.5333	66.5333	0		2019-02-01	0	2019-02-01	0	66.5333	2019-02-01		44	0	0	0	0	0	0	0	0	2	1	1	0	1					1		35	0	1	2	2	1	1	2	0	1
305	1788173	1	1	0			0	2013-06-28	68.1333	68.1333	0		2019-02-01	0	2019-02-01	0	68.1333	2019-02-01		56	1	0	0	0	0	0	0	0	3	1	1	0	1					1		10	0	1	1	2	1	2	2	0	0
307	1788292	0	0	0			0	2013-08-29	66.0667	66.0667	0		2019-02-01	0	2019-02-01	0	66.0667	2019-02-01		39	0	0	0	0	0	0	0	0	1	1	1	0	1					1		6	0	1	1	2	1	2	2	0	0
309	1788408	1	1	0			0	2013-07-15	67.5667	67.5667	0		2019-02-01	0	2019-02-01	0	67.5667	2019-02-01		44	0	1	0	1	0	0	0	0	3	1	1	0	1					1		36	1	1	1	2	1	2	2	0	0
310	1788771	1	1	0			0	2013-08-01	67	67	0		2019-02-01	0	2019-02-01	0	67	2019-02-01		57	1	1	0	1	0	0	0	0	1	1	1	0	1					1		30	0	1	2	2	1	2	2	1	0
311	1788894	0	0	0			0	2013-08-08	66.7667	66.7667	0		2019-02-01	0	2019-02-01	0	66.7667	2019-02-01		64	1	1	0	1	0	0	0	0	1	1	1	0	1					1		20	0	1	1	2	1	2	0	0	0
315	1789678	0	0	0			0	2013-08-27	66.1333	66.1333	0		2019-02-01	0	2019-02-01	0	66.1333	2019-02-01		40	0	0	0	0	0	0	0	0	1	1	1	0	1					1		50	0	1	1	2	1	2	2	0	1
319	1795125	0	0	0			0	2013-12-27	62.0667	62.0667	0		2019-02-01	0	2019-02-01	0	62.0667	2019-02-01		62	1	1	1	1	0	0	0	0	1	1	1	0	1					1		25	0	1	2	2	1	2	2	0	0
321	1818067	0	0	0			0	2016-05-31	32.5333	32.5333	0		2019-02-01	0	2019-02-01	0	32.5333	2019-02-01		34	0	0	0	0	0	0	0	0	1	1	1	0	1					1		10	1	1	1	2	1	2	0	0	0
322	1823555	1	1	1	1	carboplatin+paclitaxel	6	2016-04-13	34.1333	34.1333	0		2019-02-01	0	2019-02-01	0	34.1333	2019-02-01		55	1	0	0	0	0	0	0	0	3	1	1	0	1					1		45	0	1	1	2	1	1	2	1	1
327	1836742	0	0	0			0	2013-11-28	63.0333	63.0333	0		2019-02-01	0	2019-02-01	0	63.0333	2019-02-01		69	1	1	1	1	1	0	0	0	2	1	1	0	1					1		25	0	1	1	2	1	1	0	0	0
328	1836833	0	0	0			0	2013-11-21	63.2667	63.2667	0		2019-02-01	0	2019-02-01	0	63.2667	2019-02-01		67	1	1	1	1	1	0	0	0	1	1	1	0	1					1		35	0	1	2	2	1	1	0	0	1
329	1839069	0	0	0			0	2013-12-12	62.5667	62.5667	0		2019-02-01	0	2019-02-01	0	62.5667	2019-02-01		28	0	0	0	0	0	0	0	0	1	1	1	0	1					1		50	0	1	1	2	1	1	2	1	0
330	1839555	0	0	0			0	2013-12-23	62.2	62.2	0		2019-02-01	0	2019-02-01	0	62.2	2019-02-01		50	0	0	0	0	0	0	0	0	1	1	1	0	1					1		30	0	1	1	2	1	2	0	0	0
331	1839783	0	0	0			0	2013-12-02	62.9	62.9	0		2019-02-01	0	2019-02-01	0	62.9	2019-02-01		46	0	0	0	0	0	0	0	0	1	1	1	0	1					1		7	0	1	1	2	1	1	0	0	0
333	1840139	1	0	1	1	carboplatin+paclitaxel	6	2015-12-04	30.3333	38.5	1	2	2018-06-01	0	2019-02-01	0	38.5	2019-02-01		31	0	0	0	0	0	0	0	0	2	1	1	0	1					1		12	0	1	2	2	1	1	2	0	0
335	1843419	0	0	0			0	2015-04-20	46.1	46.1	0		2019-02-01	0	2019-02-01	0	46.1	2019-02-01		50	0	1	1	0	0	0	0	0	1	1	1	0	1					1		2	1	1	1	2	1	2	1	0	0
336	1843819	0	0	0			0	2013-12-31	61.9333	61.9333	0		2019-02-01	0	2019-02-01	0	61.9333	2019-02-01		59	1	0	0	0	0	0	0	0	1	1	1	0	1					1		60	0	1	1	2	1	1	0	0	0
337	1845299	0	0	0			0	2014-02-08	60.6333	60.6333	0		2019-02-01	0	2019-02-01	0	60.6333	2019-02-01		38	0	0	0	0	0	0	0	0	1	1	1	0	1					1		50	0	1	2	2	1	2	0	0	1
338	1847302	0	0	0			0	2014-01-27	61.0333	61.0333	0		2019-02-01	0	2019-02-01	0	61.0333	2019-02-01		49	0	0	0	0	0	0	0	0	2	1	1	0	1					1		10	0	1	1	2	1	2	0	1	0
340	1848611	0	0	0			0	2014-01-21	61.2333	61.2333	0		2019-02-01	0	2019-02-01	0	61.2333	2019-02-01		56	1	0	0	0	0	0	0	0	1	1	1	0	1					1		25	1	1	1	2	1	1	0	0	0
342	1850267	0	0	0			0	2014-02-25	52.9	60.0667	1	2	2018-07-01	0	2019-02-01	0	60.0667	2019-02-01		54	1	0	0	0	0	0	0	0	2	1	1	0	1					1		6	0	1	1	2	1	2	0	0	1
343	1851234	0	0	0			0	2014-02-20	60.2333	60.2333	0		2019-02-01	0	2019-02-01	0	60.2333	2019-02-01		70	1	0	0	0	0	0	0	0	1	1	1	0	1					1		4	1	1	2	2	1	2	0	0	0
344	1851610	0	0	0			0	2014-02-24	60.1	60.1	0		2019-02-01	0	2019-02-01	0	60.1	2019-02-01		66	1	1	1	1	0	0	0	0	1	1	1	0	1					1		35	0	1	1	2	1	1	0	0	1
345	1853089	0	0	0			0	2014-03-24	59.1667	59.1667	0		2019-02-01	0	2019-02-01	0	59.1667	2019-02-01		48	0	0	0	0	0	0	0	0	1	1	1	0	1					1		35	0	1	2	2	1	2	1	0	1
347	1855372	0	0	0			0	2014-04-04	58.8	58.8	0		2019-02-01	0	2019-02-01	0	58.8	2019-02-01		52	1	1	1	1	0	1	0	0	1	1	1	0	1					1		3	0	1	1	2	1	2	0	0	0
348	1856232	0	0	0			0	2014-04-01	58.9	58.9	0		2019-02-01	0	2019-02-01	0	58.9	2019-02-01		64	1	1	1	1	0	0	0	0	2	1	1	0	1					1		60	0	1	1	2	1	2	1	0	0
349	1859598	0	0	0			0	2014-04-21	58.2333	58.2333	0		2019-02-01	0	2019-02-01	0	58.2333	2019-02-01		40	0	1	0	1	0	0	0	0	1	1	1	0	1					1		40	0	1	2	2	1	2	0	0	0
350	1859883	0	0	0			0	2014-04-29	57.9667	57.9667	0		2019-02-01	0	2019-02-01	0	57.9667	2019-02-01		59	1	1	1	1	0	0	0	0	1	1	1	0	1					1		40	0	1	1	2	1	1	2	0	1
352	1862666	0	0	0			0	2014-05-22	57.2	57.2	0		2019-02-01	0	2019-02-01	0	57.2	2019-02-01		64	1	1	1	1	0	0	0	0	1	1	1	0	1					1		20	0	1	1	2	1	2	0	0	0
353	1863315	0	0	0			0	2014-06-04	56.7667	56.7667	0		2019-02-01	0	2019-02-01	0	56.7667	2019-02-01		62	1	0	0	0	0	0	0	0	2	1	1	0	1					1		25	0	1	1	2	1	2	2	0	0
356	1864278	0	0	0			0	2014-05-13	57.5	57.5	0		2019-02-01	0	2019-02-01	0	57.5	2019-02-01		59	1	0	0	0	0	0	0	0	1	1	1	0	1					1		15	0	1	1	2	1	2	2	0	0
357	1864709	1	1	0			0	2014-05-27	57.0333	57.0333	0		2019-02-01	0	2019-02-01	0	57.0333	2019-02-01		59	1	1	0	1	0	0	0	0	2	1	1	0	1					1		6	0	1	1	2	1	1	2	0	1
358	1867769	0	0	0			0	2014-07-01	55.8667	55.8667	0		2019-02-01	0	2019-02-01	0	55.8667	2019-02-01		61	1	0	0	0	0	0	0	0	1	1	1	0	1					1		35	0	1	1	2	1	2	2	0	1
359	1869056	0	0	0			0	2014-03-14	59.5	59.5	0		2019-02-01	0	2019-02-01	0	59.5	2019-02-01		36	0	0	0	0	0	0	0	0	3	1	1	0	1					1		18	0	1	2	2	1	2	1	0	1
360	1870034	0	0	0			0	2014-07-17	55.3333	55.3333	0		2019-02-01	0	2019-02-01	0	55.3333	2019-02-01		57	1	0	0	0	0	0	0	0	1	1	1	0	1					1		50	0	1	1	2	1	1	1	0	1
365	1870654	0	0	0			0	2014-07-22	55.1667	55.1667	0		2019-02-01	0	2019-02-01	0	55.1667	2019-02-01		73	1	1	1	1	1	0	0	0	1	1	1	0	1					1		28	0	1	2	2	1	2	0	0	0
367	1875294	1	1	0			0	2014-08-19	54.2333	54.2333	0		2019-02-01	0	2019-02-01	0	54.2333	2019-02-01		50	0	1	0	1	0	0	0	0	2	1	1	0	1					1		40	0	1	1	2	1	1	2	0	0
368	1875638	1	1	0			0	2015-05-26	44.9	44.9	0		2019-02-01	0	2019-02-01	0	44.9	2019-02-01		52	1	0	0	0	0	0	0	0	1	1	1	0	1					1		35	1	1	2	2	1	1	1	0	0
370	1879617	1	1	0			0	2014-10-09	21.1333	29.1333	1	2	2016-07-04	1	2017-03-01	1	29.1333	2017-03-01		37	0	0	0	0	0	0	0	0	3	1	1	0	1					1		35	0	1	2	2	1	2	0	1	0
372	1882128	0	0	0			0	2016-09-05	29.3	29.3	0		2019-02-01	0	2019-02-01	0	29.3	2019-02-01		40	0	0	0	0	0	0	0	0	2	1	1	0	1					1		32	0	1	1	2	1	2	1	1	0
374	1883689	0	0	0			0	2014-10-20	52.1667	52.1667	0		2019-02-01	0	2019-02-01	0	52.1667	2019-02-01		61	1	0	0	0	0	0	0	0	1	1	1	0	1					1		15	0	1	1	2	1	1	0	0	0
375	1883728	0	0	0			0	2014-10-22	52.1	52.1	0		2019-02-01	0	2019-02-01	0	52.1	2019-02-01		55	1	1	0	1	0	0	0	0	1	1	1	0	1					1		25	0	1	1	2	1	2	1	0	1
376	1884570	0	0	0			0	2014-11-28	50.8667	50.8667	0		2019-02-01	0	2019-02-01	0	50.8667	2019-02-01		30	0	0	0	0	0	0	0	0	1	1	1	0	1					1		80	0	1	1	2	1	1	1	0	1
378	1887515	0	0	0			0	2014-12-02	50.7333	50.7333	0		2019-02-01	0	2019-02-01	0	50.7333	2019-02-01		49	0	0	0	0	0	0	0	0	1	1	1	0	1					1		35	0	1	1	2	1	2	0	0	0
380	1889112	0	0	0			0	2014-12-03	50.7	50.7	0		2019-02-01	0	2019-02-01	0	50.7	2019-02-01		60	1	0	0	0	0	0	0	0	2	1	1	0	1					1		15	0	1	1	2	1	2	2	0	0
382	1893467	0	0	0			0	2015-01-15	49.2667	49.2667	0		2019-02-01	0	2019-02-01	0	49.2667	2019-02-01		52	0	1	0	1	0	1	0	0	3	1	1	0	1					1		60	0	1	1	2	1	1	2	1	0
383	1894704	0	0	0			0	2015-01-06	49.5667	49.5667	0		2019-02-01	0	2019-02-01	0	49.5667	2019-02-01		38	0	0	0	0	0	0	0	0	1	1	1	0	1					1		20	0	1	1	2	1	2	0	0	0
384	1895289	0	0	0			0	2015-01-27	48.8667	48.8667	0		2019-02-01	0	2019-02-01	0	48.8667	2019-02-01		52	1	0	0	0	0	0	0	0	1	1	1	0	1					1		15	0	1	1	2	1	2	0	0	1
385	1896327	0	0	0			0	2015-02-03	48.6333	48.6333	0		2019-02-01	0	2019-02-01	0	48.6333	2019-02-01		56	1	1	0	1	0	0	0	0	2	1	1	0	1					1		25	0	1	2	2	1	2	0	1	0
387	1898992	0	0	0			0	2015-02-15	48.2333	48.2333	0		2019-02-01	0	2019-02-01	0	48.2333	2019-02-01		54	0	0	0	0	0	0	0	0	1	1	1	0	1					1		2	1	1	1	2	1	1	0	0	0
389	2001449	0	0	0			0	2013-08-14	66.5667	66.5667	0		2019-02-01	0	2019-02-01	0	66.5667	2019-02-01		40	0	0	0	0	0	0	0	0	2	1	1	0	1					1		30	1	1	2	2	1	2	0	0	0
391	2001837	0	0	0			0	2013-08-14	66.5667	66.5667	0		2019-02-01	0	2019-02-01	0	66.5667	2019-02-01		46	0	1	1	0	0	0	0	0	2	1	1	0	1					1		25	0	1	2	2	1	1	0	0	0
394	2002227	0	0	0			0	2013-08-09	66.7333	66.7333	0		2019-02-01	0	2019-02-01	0	66.7333	2019-02-01		66	1	1	0	1	0	0	0	0	1	1	1	0	1					1		50	0	1	2	2	1	1	2	0	0
395	2002314	0	0	0			0	2013-08-13	66.6	66.6	0		2019-02-01	0	2019-02-01	0	66.6	2019-02-01		54	1	1	0	1	1	0	0	0	2	1	1	0	1					1		100	0	1	2	2	1	2	2	0	0
396	2002536	0	0	0			0	2013-08-22	66.3	66.3	0		2019-02-01	0	2019-02-01	0	66.3	2019-02-01		52	1	0	0	0	0	0	0	0	2	1	1	0	1					1		49	0	1	1	2	1	2	2	0	0
397	2002660	0	0	0			0	2013-09-02	65.9333	65.9333	0		2019-02-01	0	2019-02-01	0	65.9333	2019-02-01		51	1	1	0	1	0	0	0	0	2	1	1	0	1					1		17	0	1	1	2	1	2	2	0	0
398	2002709	0	0	0			0	2013-09-04	65.8667	65.8667	0		2019-02-01	0	2019-02-01	0	65.8667	2019-02-01		38	0	0	0	0	0	0	0	0	1	1	1	0	1					1		20	0	1	1	2	1	1	0	0	0
399	2002816	0	0	0			0	2013-10-15	64.5	64.5	0		2019-02-01	0	2019-02-01	0	64.5	2019-02-01		45	0	0	0	0	0	0	0	0	1	1	1	0	1					1		30	0	1	1	2	1	2	2	0	0
401	2003306	0	0	0			0	2013-10-10	64.6667	64.6667	0		2019-02-01	0	2019-02-01	0	64.6667	2019-02-01		57	1	1	0	1	1	0	0	0	1	1	1	0	1					1		6	0	1	1	2	1	1	1	0	0
406	2003941	0	0	0			0	2013-11-05	63.8	63.8	0		2019-02-01	0	2019-02-01	0	63.8	2019-02-01		49	1	0	0	0	0	0	0	0	2	1	1	0	1					1		30	0	1	2	2	1	2	1	0	0
408	2004090	0	0	0			0	2013-08-23	66.2667	66.2667	0		2019-02-01	0	2019-02-01	0	66.2667	2019-02-01		53	1	1	1	1	1	0	0	0	2	1	1	0	1					1		30	0	1	1	2	1	1	2	0	0
413	2004932	0	0	0			0	2013-09-16	65.4667	65.4667	0		2019-02-01	0	2019-02-01	0	65.4667	2019-02-01		35	0	0	0	0	0	0	0	0	1	1	1	0	1					1		45	0	1	1	2	1	1	0	0	0
414	2005149	0	0	0			0	2013-09-23	65.2333	65.2333	0		2019-02-01	0	2019-02-01	0	65.2333	2019-02-01		62	1	1	1	1	0	0	0	0	2	1	1	0	1					1		30	0	1	1	2	1	2	0	0	1
417	2006175	0	0	0			0	2013-09-13	65.5667	65.5667	0		2019-02-01	0	2019-02-01	0	65.5667	2019-02-01		41	0	1	1	1	0	0	0	0	1	1	1	0	1					1		20	0	1	1	2	1	2	1	0	0
418	2006304	0	0	0			0	2013-09-11	65.6333	65.6333	0		2019-02-01	0	2019-02-01	0	65.6333	2019-02-01		56	1	1	0	1	0	0	0	0	1	1	1	0	1					1		40	0	1	2	2	1	2	1	0	0
419	2006344	0	0	0			0	2013-09-11	65.6333	65.6333	0		2019-02-01	0	2019-02-01	0	65.6333	2019-02-01		56	1	0	0	0	0	0	0	0	1	1	1	0	1					1		20	0	1	1	2	1	2	0	0	0
421	2006527	0	0	0			0	2013-09-17	65.4333	65.4333	0		2019-02-01	0	2019-02-01	0	65.4333	2019-02-01		44	0	0	0	0	0	0	0	0	1	1	1	0	1					1		30	1	1	1	2	1	2	0	0	0
422	2006625	0	0	0			0	2013-09-24	65.2	65.2	0		2019-02-01	0	2019-02-01	0	65.2	2019-02-01		43	0	1	0	1	0	0	0	0	1	1	1	0	1					1		6	0	1	1	2	1	1	0	0	0
423	2006717	0	0	0			0	2013-09-26	65.1333	65.1333	0		2019-02-01	0	2019-02-01	0	65.1333	2019-02-01		55	1	0	0	0	0	0	0	0	1	1	1	0	1					1		2	1	1	2	2	1	2	2	0	0
425	2006780	0	0	0			0	2013-09-27	65.1	65.1	0		2019-02-01	0	2019-02-01	0	65.1	2019-02-01		57	1	1	0	1	0	0	0	0	1	1	1	0	1					1		10	0	1	2	2	1	2	0	0	1
427	2006917	0	0	0			0	2013-10-11	64.6333	64.6333	0		2019-02-01	0	2019-02-01	0	64.6333	2019-02-01		62	1	1	0	1	0	0	0	0	1	1	1	0	1					1		25	0	1	2	2	1	2	0	0	0
431	2007200	1	1	0			0	2016-06-16	32	32	0		2019-02-01	0	2019-02-01	0	32	2019-02-01		50	0	0	0	0	0	0	0	0	2	1	1	0	1					1		45	0	1	1	2	1	1	2	0	0
433	2008120	0	0	0			0	2013-10-22	64.2667	64.2667	0		2019-02-01	0	2019-02-01	0	64.2667	2019-02-01		61	1	1	1	1	0	0	0	0	2	1	1	0	1					1		25	0	1	2	2	1	1	1	0	0
434	2008324	0	0	0			0	2013-10-29	64.0333	64.0333	0		2019-02-01	0	2019-02-01	0	64.0333	2019-02-01		45	0	1	0	1	0	0	0	0	2	1	1	0	1					1		38	0	1	1	2	1	1	2	0	1
435	2008440	0	0	0			0	2013-11-01	63.9333	63.9333	0		2019-02-01	0	2019-02-01	0	63.9333	2019-02-01		51	1	0	0	0	0	0	0	0	2	1	1	0	1					1		15	0	1	1	2	1	1	1	0	1
437	2008610	0	0	0			0	2013-11-05	63.8	63.8	0		2019-02-01	0	2019-02-01	0	63.8	2019-02-01		59	1	1	0	1	0	0	0	0	1	1	1	0	1					1		10	1	1	2	2	1	2	0	0	0
439	2008708	0	0	0			0	2013-11-07	63.7333	63.7333	0		2019-02-01	0	2019-02-01	0	63.7333	2019-02-01		41	0	0	0	0	0	0	0	1	1	1	1	0	1					1		43	0	1	1	2	1	1	0	0	1
440	2008748	0	0	0			0	2013-11-08	63.7	63.7	0		2019-02-01	0	2019-02-01	0	63.7	2019-02-01		55	1	1	1	1	0	0	0	1	1	1	1	0	1					1		25	0	1	1	2	1	2	0	0	1
442	2008884	0	0	0			0	2013-11-28	63.0333	63.0333	0		2019-02-01	0	2019-02-01	0	63.0333	2019-02-01		78	1	1	0	1	0	0	0	0	2	1	1	0	1					1		30	0	1	1	2	1	1	0	0	0
444	2008998	0	0	0			0	2013-11-19	63.3333	63.3333	0		2019-02-01	0	2019-02-01	0	63.3333	2019-02-01		58	1	1	0	1	0	0	0	1	1	1	1	0	1					1		85	0	1	1	2	1	2	1	0	1
445	2009171	0	0	0			0	2013-11-22	63.2333	63.2333	0		2019-02-01	0	2019-02-01	0	63.2333	2019-02-01		34	0	0	0	0	0	0	0	0	1	1	1	0	1					1		35	0	1	1	2	1	2	0	0	0
446	2009316	0	0	0			0	2013-12-16	62.4333	62.4333	0		2019-02-01	0	2019-02-01	0	62.4333	2019-02-01		48	0	0	0	0	0	0	0	0	1	1	1	0	1					1		18	0	1	1	2	1	2	1	0	1
448	2009385	0	0	0			0	2013-11-29	63	63	0		2019-02-01	0	2019-02-01	0	63	2019-02-01		52	1	0	0	0	0	0	0	0	2	1	1	0	1					1		30	0	1	2	2	1	1	0	0	0
449	2009422	0	0	0			0	2013-12-03	62.8667	62.8667	0		2019-02-01	0	2019-02-01	0	62.8667	2019-02-01		75	1	0	0	0	0	0	0	0	2	1	1	0	1					1		30	0	1	1	2	1	2	0	0	1
450	2009633	0	0	0			0	2013-12-06	62.7667	62.7667	0		2019-02-01	0	2019-02-01	0	62.7667	2019-02-01		53	1	1	0	1	0	0	0	0	1	1	1	0	1					1		6	0	1	1	2	1	2	0	0	0
451	2009742	0	0	0			0	2013-12-11	62.6	62.6	0		2019-02-01	0	2019-02-01	0	62.6	2019-02-01		58	1	0	0	0	0	0	0	0	2	1	1	0	1					1		15	0	1	1	2	1	2	2	0	0
453	2009865	0	0	0			0	2013-12-16	62.4333	62.4333	0		2019-02-01	0	2019-02-01	0	62.4333	2019-02-01		54	1	0	0	0	0	0	0	0	1	1	1	0	1					1		20	0	1	1	2	1	2	1	0	0
454	2009910	0	0	0			0	2013-12-18	62.3667	62.3667	0		2019-02-01	0	2019-02-01	0	62.3667	2019-02-01		53	1	0	0	0	0	0	0	0	1	1	1	0	1					1		150	0	1	2	2	1	1	1	1	1
455	2010864	0	0	0			0	2013-11-08	33.2333	63.7	1	2	2016-08-01	0	2019-02-01	0	63.7	2019-02-01		55	1	1	0	1	0	0	0	0	2	1	1	0	1					1		18	0	1	1	2	1	2	1	0	1
456	2011684	0	0	0			0	2013-11-25	63.1333	63.1333	0		2019-02-01	0	2019-02-01	0	63.1333	2019-02-01		44	0	0	0	0	0	0	0	0	1	1	1	0	1					1		20	0	1	1	2	1	1	1	0	0
459	2013088	0	0	0			0	2013-12-24	62.1667	62.1667	0		2019-02-01	0	2019-02-01	0	62.1667	2019-02-01		40	0	0	0	0	0	0	1	0	1	1	1	0	1					1		6	0	1	1	2	1	1	1	0	1
462	2013210	0	0	0			0	2013-12-27	62.0667	62.0667	0		2019-02-01	0	2019-02-01	0	62.0667	2019-02-01		42	0	0	0	0	0	0	0	0	1	1	1	0	1					1		25	0	1	1	2	1	1	0	0	0
463	2013291	1	0	1	1	carboplatin+paclitaxel	3	2013-12-31	61.9333	61.9333	0		2019-02-01	0	2019-02-01	0	61.9333	2019-02-01		58	1	0	0	0	0	0	0	0	1	1	1	0	1					1		10	0	1	1	2	1	2	0	1	0
464	2013381	0	0	0			0	2014-01-02	61.8667	61.8667	0		2019-02-01	0	2019-02-01	0	61.8667	2019-02-01		50	0	0	0	0	0	0	0	0	1	1	1	0	1					1		15	0	1	1	2	1	2	0	0	0
466	2013486	1	1	0			0	2014-01-07	61.7	61.7	0		2019-02-01	0	2019-02-01	0	61.7	2019-02-01		41	0	0	0	0	0	0	0	0	3	1	1	0	1					1		30	0	1	1	2	1	2	2	0	0
468	2013827	0	0	0			0	2014-02-08	60.6333	60.6333	0		2019-02-01	0	2019-02-01	0	60.6333	2019-02-01		51	1	0	0	0	0	0	0	0	1	1	1	0	1					1		50	0	1	2	2	1	1	2	0	0
469	2013878	0	0	0			0	2014-01-17	61.3667	61.3667	0		2019-02-01	0	2019-02-01	0	61.3667	2019-02-01		71	1	1	1	1	1	0	0	0	2	1	1	0	1					1		14	0	1	1	2	1	2	0	0	0
470	2013975	0	0	0			0	2014-01-22	61.2	61.2	0		2019-02-01	0	2019-02-01	0	61.2	2019-02-01		57	1	0	0	0	0	0	0	0	1	1	1	0	1					1		6	0	1	1	2	1	2	0	0	0
472	2014225	0	0	0			0	2016-11-10	27.1	27.1	0		2019-02-01	0	2019-02-01	0	27.1	2019-02-01		53	0	0	0	0	0	0	0	0	1	1	1	0	1					1		18	0	1	2	2	1	2	2	0	0
475	2014497	0	0	0			0	2014-02-14	60.4333	60.4333	0		2019-02-01	0	2019-02-01	0	60.4333	2019-02-01		60	1	0	0	0	0	0	0	0	2	1	1	0	1					1		15	0	1	2	2	1	1	2	0	0
478	2014929	0	0	0			0	2014-02-28	59.9667	59.9667	0		2019-02-01	0	2019-02-01	0	59.9667	2019-02-01		58	1	0	0	0	0	0	0	0	1	1	1	0	1					1		11	0	1	2	2	1	2	0	0	0
479	2015614	0	0	0			0	2014-01-10	61.6	61.6	0		2019-02-01	0	2019-02-01	0	61.6	2019-02-01		52	1	1	0	1	0	0	0	1	2	1	1	0	1					1		20	0	1	1	2	1	2	0	0	0
482	2018623	0	0	0			0	2014-03-18	59.3667	59.3667	0		2019-02-01	0	2019-02-01	0	59.3667	2019-02-01		51	0	0	0	0	0	0	0	0	1	1	1	0	1					1		18	1	1	1	2	1	1	0	0	1
485	2019043	0	0	0			0	2014-03-05	59.8	59.8	0		2019-02-01	0	2019-02-01	0	59.8	2019-02-01		51	1	0	0	0	0	0	0	0	1	1	1	0	1					1		40	0	1	1	2	1	2	0	0	0
486	2019098	0	0	0			0	2014-03-06	59.7667	59.7667	0		2019-02-01	0	2019-02-01	0	59.7667	2019-02-01		67	1	0	0	0	0	0	0	0	1	1	1	0	1					1		6	0	1	1	2	1	2	0	0	0
487	2019192	0	0	0			0	2014-03-07	59.7333	59.7333	0		2019-02-01	0	2019-02-01	0	59.7333	2019-02-01		48	0	1	0	1	0	0	0	0	1	1	1	0	1					1		40	0	1	1	2	1	2	0	0	1
488	2019251	0	0	0			0	2014-03-10	59.6333	59.6333	0		2019-02-01	0	2019-02-01	0	59.6333	2019-02-01		55	0	0	0	0	0	0	0	0	3	1	1	0	1					1		28	0	1	1	2	1	2	0	0	0
490	2019366	0	0	0			0	2014-03-14	59.5	59.5	0		2019-02-01	0	2019-02-01	0	59.5	2019-02-01		61	1	0	0	0	0	0	0	0	1	1	1	0	1					1		22	0	1	1	2	1	1	1	0	1
491	2019520	0	0	0			0	2014-03-20	50.1	59.3	1	1	2018-05-01	0	2019-02-01	0	59.3	2019-02-01		63	1	0	0	0	0	0	0	0	2	1	1	0	1					1		4	0	1	2	2	1	2	2	0	0
494	2019846	0	0	0			0	2014-03-27	59.0667	59.0667	0		2019-02-01	0	2019-02-01	0	59.0667	2019-02-01		62	1	1	1	1	0	0	0	0	1	1	1	0	1					1		20	0	1	2	2	1	2	2	0	0
495	2019848	0	0	0			0	2014-03-28	59.0333	59.0333	0		2019-02-01	0	2019-02-01	0	59.0333	2019-02-01		47	0	0	0	0	0	0	0	0	2	1	1	0	1					1		6	0	1	1	2	1	2	2	0	0
496	2019898	0	0	0			0	2014-03-31	58.9333	58.9333	0		2019-02-01	0	2019-02-01	0	58.9333	2019-02-01		49	0	0	0	0	0	0	0	0	1	1	1	0	1					1		6	0	1	1	2	1	2	0	0	0
497	2019901	0	0	0			0	2014-03-28	59.0333	59.0333	0		2019-02-01	0	2019-02-01	0	59.0333	2019-02-01		62	1	1	1	1	0	0	0	0	1	1	1	0	1					1		6	0	1	1	2	1	2	2	0	1
498	2019949	0	0	0			0	2014-04-01	58.9	58.9	0		2019-02-01	0	2019-02-01	0	58.9	2019-02-01		45	0	1	0	1	0	0	0	0	2	1	1	0	1					1		25	0	1	1	2	1	2	0	0	0
499	2020069	0	0	0			0	2014-04-15	58.4333	58.4333	0		2019-02-01	0	2019-02-01	0	58.4333	2019-02-01		62	1	1	1	0	0	0	0	0	1	1	1	0	1					1		30	0	1	1	2	1	1	0	0	0
501	2020156	0	0	0			0	2014-04-08	58.6667	58.6667	0		2019-02-01	0	2019-02-01	0	58.6667	2019-02-01		57	1	1	1	1	0	1	0	0	2	1	1	0	1					1		40	0	1	1	2	1	2	2	0	0
502	2020173	0	0	0			0	2014-04-08	58.6667	58.6667	0		2019-02-01	0	2019-02-01	0	58.6667	2019-02-01		56	1	0	0	0	0	0	0	0	1	1	1	0	1					1		20	0	1	2	2	1	2	1	0	0
503	2020224	0	0	0			0	2014-04-10	58.6	58.6	0		2019-02-01	0	2019-02-01	0	58.6	2019-02-01		51	0	1	0	1	0	0	0	0	1	1	1	0	1					1		6	0	1	1	2	1	1	0	0	0
505	2020589	0	0	0			0	2014-04-30	57.9333	57.9333	0		2019-02-01	0	2019-02-01	0	57.9333	2019-02-01		69	1	1	1	0	0	0	0	0	1	1	1	0	1					1		6	0	1	1	2	1	1	2	0	0
507	2020901	0	0	0			0	2014-04-30	57.9333	57.9333	0		2019-02-01	0	2019-02-01	0	57.9333	2019-02-01		50	1	0	0	0	0	0	0	0	2	1	1	0	1					1		35	0	1	1	2	1	1	2	0	1
510	2023814	0	0	0			0	2014-05-16	57.4	57.4	0		2019-02-01	0	2019-02-01	0	57.4	2019-02-01		61	1	0	0	0	0	0	0	0	1	1	1	0	1					1		3	0	1	1	2	1	1	2	0	0
511	2023882	1	1	0			0	2014-05-20	57.2667	57.2667	0		2019-02-01	0	2019-02-01	0	57.2667	2019-02-01		51	0	1	0	1	0	0	0	1	2	1	1	0	1					1		45	0	1	2	2	1	1	2	0	1
512	2023940	0	0	0			0	2014-05-18	57.3333	57.3333	0		2019-02-01	0	2019-02-01	0	57.3333	2019-02-01		68	1	1	0	1	0	0	0	0	1	1	1	0	1					1		115	0	1	2	2	1	2	0	0	0
514	2025042	1	1	0			0	2014-05-06	57.7333	57.7333	0		2019-02-01	0	2019-02-01	0	57.7333	2019-02-01		56	1	1	1	1	0	0	0	0	2	1	1	0	1					1		60	0	1	1	2	1	1	2	0	1
516	2025303	0	0	0			0	2014-05-15	57.4333	57.4333	0		2019-02-01	0	2019-02-01	0	57.4333	2019-02-01		40	0	0	0	0	0	0	0	0	1	1	1	0	1					1		30	1	1	1	2	1	1	0	0	0
523	2025961	0	0	0			0	2014-06-05	56.7333	56.7333	0		2019-02-01	0	2019-02-01	0	56.7333	2019-02-01		52	1	1	0	1	0	0	0	0	1	1	1	0	1					1		20	0	1	1	2	1	2	2	0	0
525	2026153	0	0	0			0	2014-06-17	56.3333	56.3333	0		2019-02-01	0	2019-02-01	0	56.3333	2019-02-01		40	0	0	0	0	0	0	0	0	1	1	1	0	1					1		28	0	1	2	2	1	1	0	0	0
526	2026248	0	0	0			0	2014-06-13	56.4667	56.4667	0		2019-02-01	0	2019-02-01	0	56.4667	2019-02-01		56	1	0	0	0	0	0	0	0	2	1	1	0	1					1		20	0	1	1	2	1	2	0	0	0
527	2026411	0	0	0			0	2014-06-19	56.2667	56.2667	0		2019-02-01	0	2019-02-01	0	56.2667	2019-02-01		59	1	0	0	0	0	0	0	0	1	1	1	0	1					1		30	0	1	1	2	1	2	2	0	1
528	2026435	0	0	0			0	2014-06-20	56.2333	56.2333	0		2019-02-01	0	2019-02-01	0	56.2333	2019-02-01		38	0	0	0	0	0	0	0	0	1	1	1	0	1					1		25	1	1	1	2	1	1	0	0	0
531	2026540	0	0	0			0	2014-06-24	56.1	56.1	0		2019-02-01	0	2019-02-01	0	56.1	2019-02-01		47	0	0	0	0	0	0	0	0	1	1	1	0	1					1		60	0	1	2	2	1	1	1	0	0
532	2026555	0	0	0			0	2014-06-24	56.1	56.1	0		2019-02-01	0	2019-02-01	0	56.1	2019-02-01		46	0	0	0	0	0	0	0	0	1	1	1	0	1					1		6	0	1	1	2	1	1	1	0	0
535	2029204	0	0	0			0	2014-07-31	54.8667	54.8667	0		2019-02-01	0	2019-02-01	0	54.8667	2019-02-01		48	1	1	1	0	0	0	0	0	1	1	1	0	1					1		45	0	1	1	2	1	2	1	0	0
536	2029364	0	0	0			0	2014-07-17	6.63333	17.8	1	1	2015-02-01	1	2016-01-02	1	17.8	2016-01-02		46	0	0	0	0	0	0	0	0	3	1	1	0	1					1		70	0	1	2	2	1	1	2	0	0
537	2029390	0	0	0			0	2014-07-23	55.1333	55.1333	0		2019-02-01	0	2019-02-01	0	55.1333	2019-02-01		44	1	0	0	0	0	0	0	0	2	1	1	0	1					1		50	0	1	2	2	1	1	2	0	0
540	2029605	0	0	0			0	2014-08-26	54	54	0		2019-02-01	0	2019-02-01	0	54	2019-02-01		58	1	1	1	0	0	0	0	0	3	1	1	0	1					1		40	0	1	2	2	1	1	1	0	0
541	2029615	0	0	0			0	2014-08-13	54.4333	54.4333	0		2019-02-01	0	2019-02-01	0	54.4333	2019-02-01		56	1	0	0	0	0	0	0	1	2	1	1	0	1					1		15	0	1	1	2	1	1	0	0	0
542	2029623	0	0	0			0	2014-07-25	55.0667	55.0667	0		2019-02-01	0	2019-02-01	0	55.0667	2019-02-01		50	1	1	1	1	0	1	0	0	1	1	1	0	1					1		20	0	1	2	2	1	2	0	0	0
543	2029687	0	0	0			0	2014-07-29	54.9333	54.9333	0		2019-02-01	0	2019-02-01	0	54.9333	2019-02-01		55	1	0	0	0	0	0	0	0	2	1	1	0	1					1		6	0	1	1	2	1	1	2	0	0
546	2029878	0	0	0			0	2014-08-01	54.8333	54.8333	0		2019-02-01	0	2019-02-01	0	54.8333	2019-02-01		64	1	0	0	0	0	0	0	0	1	1	1	0	1					1		16	0	1	1	2	1	1	2	0	0
547	2030002	0	0	0			0	2014-08-07	54.6333	54.6333	0		2019-02-01	0	2019-02-01	0	54.6333	2019-02-01		46	1	0	0	0	0	0	0	0	1	1	1	0	1					1		30	1	1	1	2	1	1	0	0	0
548	2030005	0	0	0			0	2014-08-07	54.6333	54.6333	0		2019-02-01	0	2019-02-01	0	54.6333	2019-02-01		54	1	0	0	0	0	0	0	0	1	1	1	0	1					1		11	1	1	1	2	1	1	0	0	0
549	2030064	0	0	0			0	2014-08-08	54.6	54.6	0		2019-02-01	0	2019-02-01	0	54.6	2019-02-01		51	1	0	0	0	0	0	0	0	1	1	1	0	1					1		25	0	1	1	2	1	1	0	0	0
553	2030299	1	1	1	1	carboplatin+paclitaxel	1	2014-08-15	54.3667	54.3667	0		2019-02-01	0	2019-02-01	0	54.3667	2019-02-01		56	1	0	0	0	0	0	0	0	3	1	1	0	1					1		30	0	1	2	2	1	2	2	0	0
555	2030578	0	0	0			0	2014-08-26	54	54	0		2019-02-01	0	2019-02-01	0	54	2019-02-01		60	1	1	0	1	0	0	0	0	1	1	1	0	1					1		45	0	1	1	2	1	2	2	0	0
556	2030651	1	1	0			0	2014-10-17	52.2667	52.2667	0		2019-02-01	0	2019-02-01	0	52.2667	2019-02-01		46	0	0	0	0	0	0	0	0	2	1	1	0	1					1		5	1	1	1	2	1	2	2	0	1
557	2030727	0	0	0			0	2014-08-29	53.9	53.9	0		2019-02-01	0	2019-02-01	0	53.9	2019-02-01		75	1	1	0	1	0	0	0	0	1	1	1	0	1					1		12	0	1	1	2	1	1	0	0	0
560	2030943	0	0	0			0	2014-09-03	53.7333	53.7333	0		2019-02-01	0	2019-02-01	0	53.7333	2019-02-01		51	1	0	0	0	0	0	0	0	1	1	1	0	1					1		20	1	1	1	2	1	2	2	0	0
567	2033377	0	0	0			0	2014-09-01	53.8	53.8	0		2019-02-01	0	2019-02-01	0	53.8	2019-02-01		59	1	1	0	1	0	0	0	0	2	1	1	0	1					1		30	0	1	1	2	1	1	0	0	0
568	2034912	0	0	0			0	2014-10-15	52.3333	52.3333	0		2019-02-01	0	2019-02-01	0	52.3333	2019-02-01		57	1	1	1	1	0	0	0	0	2	1	1	0	1					1		6	0	1	1	2	1	1	2	0	1
569	2035029	0	0	0			0	2014-09-04	53.7	53.7	0		2019-02-01	0	2019-02-01	0	53.7	2019-02-01		45	0	0	0	0	0	0	0	0	1	1	1	0	1					1		30	0	1	1	2	1	2	0	0	0
571	2035073	0	0	0			0	2014-09-05	53.6667	53.6667	0		2019-02-01	0	2019-02-01	0	53.6667	2019-02-01		65	1	1	1	0	1	0	0	0	1	1	1	0	1					1		5	0	1	1	2	1	1	0	0	1
575	2035163	0	0	0			0	2014-11-27	50.9	50.9	0		2019-02-01	0	2019-02-01	0	50.9	2019-02-01		61	1	1	1	1	0	0	0	0	1	1	1	0	1					1		15	0	1	1	2	1	2	0	0	0
576	2035183	0	0	0			0	2014-10-11	52.4667	52.4667	0		2019-02-01	0	2019-02-01	0	52.4667	2019-02-01		66	1	1	1	1	0	0	0	0	1	1	1	0	1					1		3	0	1	1	2	1	1	0	0	0
577	2035300	0	0	0			0	2014-09-16	53.3	53.3	0		2019-02-01	0	2019-02-01	0	53.3	2019-02-01		59	1	0	0	0	0	0	0	0	1	1	1	0	1					1		17	0	1	1	2	1	1	1	0	1
578	2035314	0	0	0			0	2014-09-15	53.3333	53.3333	0		2019-02-01	0	2019-02-01	0	53.3333	2019-02-01		61	1	1	0	1	0	0	0	0	1	1	1	0	1					1		15	1	1	1	2	1	1	0	0	0
580	2035334	0	0	0			0	2014-10-24	52.0333	52.0333	0		2019-02-01	0	2019-02-01	0	52.0333	2019-02-01		52	0	1	1	1	0	0	0	0	2	1	1	0	1					1		6	0	1	1	2	1	2	2	0	1
583	2035670	0	0	0			0	2014-09-26	52.9667	52.9667	0		2019-02-01	0	2019-02-01	0	52.9667	2019-02-01		51	0	0	0	0	0	0	0	0	1	1	1	0	1					1		2	1	1	1	2	1	1	0	0	0
588	2036109	0	0	0			0	2014-10-16	52.3	52.3	0		2019-02-01	0	2019-02-01	0	52.3	2019-02-01		53	1	1	0	1	0	0	0	0	1	1	1	0	1					1		8	1	1	1	2	1	2	0	0	0
592	2036496	1	0	1	0	fluorouracil+epirubicin	1	2014-11-18	51.2	51.2	0		2019-02-01	0	2019-02-01	0	51.2	2019-02-01		62	1	1	0	1	0	0	0	0	2	1	1	0	1					1		28	0	1	1	2	1	2	1	1	0
594	2036537	0	0	0			0	2014-10-28	51.9	51.9	0		2019-02-01	0	2019-02-01	0	51.9	2019-02-01		64	1	1	1	1	0	0	0	0	2	1	1	0	1					1		70	0	1	1	2	1	1	0	0	0
596	2036679	0	0	0			0	2014-10-31	51.8	51.8	0		2019-02-01	0	2019-02-01	0	51.8	2019-02-01		43	0	0	0	0	0	0	0	0	1	1	1	0	1					1		46	0	1	1	2	1	1	1	0	1
598	2036854	0	0	0			0	2014-11-05	51.6333	51.6333	0		2019-02-01	0	2019-02-01	0	51.6333	2019-02-01		67	1	1	0	1	0	0	0	0	2	1	1	0	1					1		22	0	1	2	2	1	1	0	0	0
599	2037235	0	0	0			0	2016-06-14	32.0667	32.0667	0		2019-02-01	0	2019-02-01	0	32.0667	2019-02-01		60	1	0	0	0	0	0	0	0	3	1	1	0	1					1		20	0	1	1	2	1	1	2	0	0
600	2038148	0	0	0			0	2014-11-13	51.3667	51.3667	0		2019-02-01	0	2019-02-01	0	51.3667	2019-02-01		59	1	1	0	1	0	0	0	0	1	1	1	0	1					1		30	0	1	1	2	1	1	2	0	1
602	2038677	0	0	0			0	2014-11-15	51.3	51.3	0		2019-02-01	0	2019-02-01	0	51.3	2019-02-01		56	1	0	0	0	0	0	0	0	1	1	1	0	1					1		20	0	1	1	2	1	1	0	0	0
604	2039274	0	0	0			0	2014-11-20	51.1333	51.1333	0		2019-02-01	0	2019-02-01	0	51.1333	2019-02-01		51	1	1	1	1	1	0	0	0	2	1	1	0	1					1		20	0	1	1	2	1	1	0	0	0
607	2039468	0	0	0			0	2014-12-18	50.2	50.2	0		2019-02-01	0	2019-02-01	0	50.2	2019-02-01		63	1	1	0	1	1	0	0	0	2	1	1	0	1					1		8	0	1	1	2	1	1	0	0	1
608	2039537	0	0	0			0	2014-12-09	50.5	50.5	0		2019-02-01	0	2019-02-01	0	50.5	2019-02-01		51	1	1	1	1	0	0	0	0	1	1	1	0	1					1		25	0	1	1	2	1	2	2	0	0
610	2039695	0	0	0			0	2014-12-03	50.7	50.7	0		2019-02-01	0	2019-02-01	0	50.7	2019-02-01		40	0	0	0	0	0	0	0	0	1	1	1	0	1					1		2	1	1	1	2	1	2	2	0	0
611	2039706	0	0	0			0	2014-12-04	50.6667	50.6667	0		2019-02-01	0	2019-02-01	0	50.6667	2019-02-01		48	0	0	0	0	0	0	0	0	2	1	1	0	1					1		30	0	1	1	2	1	1	2	0	0
613	2039811	0	0	0			0	2014-12-23	50.0333	50.0333	0		2019-02-01	0	2019-02-01	0	50.0333	2019-02-01		57	1	1	0	1	0	0	0	0	2	1	1	0	1					1		10	0	1	2	2	1	2	2	1	0
614	2039954	0	0	0			0	2014-12-25	49.9667	49.9667	0		2019-02-01	0	2019-02-01	0	49.9667	2019-02-01		73	1	1	1	1	1	0	0	1	3	1	1	0	1					1		22	0	1	1	2	1	2	0	0	0
615	2039983	0	0	0			0	2014-12-10	50.4667	50.4667	0		2019-02-01	0	2019-02-01	0	50.4667	2019-02-01		45	1	0	0	0	0	0	0	0	2	1	1	0	1					1		20	1	1	1	2	1	1	1	0	0
616	2040078	0	0	0			0	2014-12-12	50.4	50.4	0		2019-02-01	0	2019-02-01	0	50.4	2019-02-01		46	0	0	0	0	0	0	0	0	1	1	1	0	1					1		4	1	1	1	2	1	1	2	0	0
618	2040356	0	0	0			0	2014-12-23	50.0333	50.0333	0		2019-02-01	0	2019-02-01	0	50.0333	2019-02-01		38	0	0	0	0	0	0	1	0	1	1	1	0	1					1		60	0	1	1	2	1	1	2	0	1
620	2040431	0	0	0			0	2015-01-14	49.3	49.3	0		2019-02-01	0	2019-02-01	0	49.3	2019-02-01		49	0	0	0	0	0	0	0	0	2	1	1	0	1					1		35	0	1	1	2	1	2	2	0	1
622	2040545	0	0	0			0	2014-12-26	49.9333	49.9333	0		2019-02-01	0	2019-02-01	0	49.9333	2019-02-01		49	1	0	0	0	0	0	0	0	1	1	1	0	1					1		20	0	1	1	2	1	1	0	1	0
623	2040548	0	0	0			0	2015-01-15	49.2667	49.2667	0		2019-02-01	0	2019-02-01	0	49.2667	2019-02-01		66	1	1	0	1	0	0	0	0	2	1	1	0	1					1		25	0	1	1	2	1	1	1	0	0
624	2040583	0	0	0			0	2014-12-29	49.8333	49.8333	0		2019-02-01	0	2019-02-01	0	49.8333	2019-02-01		57	1	1	0	1	0	0	0	0	2	1	1	0	1					1		35	0	1	1	2	1	2	2	0	1
626	2040754	0	0	0			0	2015-01-04	49.6333	49.6333	0		2019-02-01	0	2019-02-01	0	49.6333	2019-02-01		53	0	0	0	0	0	0	0	0	1	1	1	0	1					1		6	0	1	1	2	1	1	0	0	0
627	2040796	0	0	0			0	2015-01-20	49.1	49.1	0		2019-02-01	0	2019-02-01	0	49.1	2019-02-01		49	0	0	0	0	0	0	0	0	1	1	1	0	1					1		6	0	1	2	2	1	2	2	0	0
628	2040801	0	0	0			0	2015-01-06	49.5667	49.5667	0		2019-02-01	0	2019-02-01	0	49.5667	2019-02-01		45	0	1	1	1	0	0	0	0	1	1	1	0	1					1		50	0	1	1	2	1	1	0	0	0
630	2040938	0	0	0			0	2015-01-13	49.3333	49.3333	0		2019-02-01	0	2019-02-01	0	49.3333	2019-02-01		45	0	1	1	0	0	0	0	0	1	1	1	0	1					1		6	0	1	1	2	1	1	1	0	1
631	2041066	0	0	0			0	2014-11-20	51.1333	51.1333	0		2019-02-01	0	2019-02-01	0	51.1333	2019-02-01		52	1	0	0	0	0	0	0	0	1	1	1	0	1					1		3	1	1	1	2	1	2	0	0	1
633	2043599	0	0	0			0	2013-12-12	62.5667	62.5667	0		2019-02-01	0	2019-02-01	0	62.5667	2019-02-01		61	1	0	0	0	0	0	0	0	1	1	1	0	1					1		14	0	1	1	2	1	1	0	0	0
634	2045018	0	0	0			0	2015-01-12	49.3667	49.3667	0		2019-02-01	0	2019-02-01	0	49.3667	2019-02-01		29	0	0	0	0	0	0	0	0	2	1	1	0	1					1		50	0	1	2	2	1	2	1	0	1
635	2045025	0	0	0			0	2015-01-13	49.3333	49.3333	0		2019-02-01	0	2019-02-01	0	49.3333	2019-02-01		55	1	1	1	1	0	0	0	0	1	1	1	0	1					1		6	0	1	1	2	1	1	2	0	0
636	2045054	0	0	0			0	2015-01-13	47.2667	49.3333	1	2	2018-12-01	0	2019-02-01	0	49.3333	2019-02-01		53	1	0	0	0	0	0	0	0	1	1	1	0	1					1		30	0	1	1	2	1	2	2	0	1
637	2045135	0	0	0			0	2015-01-15	49.2667	49.2667	0		2019-02-01	0	2019-02-01	0	49.2667	2019-02-01		65	1	1	1	1	0	0	0	0	1	1	1	0	1					1		20	0	1	1	2	1	1	2	0	0
638	2045214	0	0	0			0	2015-01-16	49.2333	49.2333	0		2019-02-01	0	2019-02-01	0	49.2333	2019-02-01		39	0	0	0	0	0	0	1	0	2	1	1	0	1					1		45	1	1	1	2	1	2	0	0	0
640	2045286	0	0	0			0	2015-01-19	49.1333	49.1333	0		2019-02-01	0	2019-02-01	0	49.1333	2019-02-01		51	0	1	0	0	0	1	0	0	1	1	1	0	1					1		15	0	1	1	2	1	1	1	0	1
641	2045298	0	0	0			0	2015-01-22	49.0333	49.0333	0		2019-02-01	0	2019-02-01	0	49.0333	2019-02-01		43	0	1	0	1	0	0	0	0	1	1	1	0	1					1		32	0	1	1	2	1	1	2	0	0
642	2045308	0	0	0			0	2015-01-22	49.0333	49.0333	0		2019-02-01	0	2019-02-01	0	49.0333	2019-02-01		44	0	0	0	0	0	0	0	0	1	1	1	0	1					1		30	0	1	2	2	1	1	2	0	1
644	2045540	1	0	1	1	carboplatin+paclitaxel	6	2015-01-26	22.5	48.9	1	2	2016-12-01	0	2019-02-01	0	48.9	2019-02-01		52	1	1	1	1	0	0	0	0	2	1	1	0	1					1		15	0	1	2	2	1	1	2	0	0
645	2045699	0	0	0			0	2015-01-30	48.7667	48.7667	0		2019-02-01	0	2019-02-01	0	48.7667	2019-02-01		60	1	1	1	0	0	0	0	0	1	1	1	0	1					1		38	0	1	1	2	1	1	2	0	0
647	2045818	0	0	0			0	2015-02-05	48.5667	48.5667	0		2019-02-01	0	2019-02-01	0	48.5667	2019-02-01		49	0	1	1	1	0	0	0	0	1	1	1	0	1					1		35	1	1	1	2	1	2	2	0	0
649	2046048	0	0	0			0	2015-02-10	48.4	48.4	0		2019-02-01	0	2019-02-01	0	48.4	2019-02-01		51	1	1	1	0	0	0	0	0	2	1	1	0	1					1		6	0	1	1	2	1	1	2	0	0
654	2046429	0	0	0			0	2015-02-27	47.8333	47.8333	0		2019-02-01	0	2019-02-01	0	47.8333	2019-02-01		43	0	0	0	0	0	0	0	0	2	1	1	0	1					1		25	0	1	1	2	1	2	0	0	0
655	2046561	0	0	0			0	2015-03-05	47.6333	47.6333	0		2019-02-01	0	2019-02-01	0	47.6333	2019-02-01		42	0	0	0	0	0	0	0	0	2	1	1	0	1					1		45	0	1	2	2	1	1	2	0	0
659	2046694	0	0	0			0	2015-03-27	46.9	46.9	0		2019-02-01	0	2019-02-01	0	46.9	2019-02-01		45	0	0	0	0	0	0	0	0	1	1	1	0	1					1		30	0	1	2	2	1	1	0	0	0
661	2046715	0	0	0			0	2015-03-10	47.4667	47.4667	0		2019-02-01	0	2019-02-01	0	47.4667	2019-02-01		53	1	1	1	0	0	0	0	0	2	1	1	0	1					1		6	0	1	1	2	1	1	2	0	0
662	2046738	0	0	0			0	2015-03-10	47.4667	47.4667	0		2019-02-01	0	2019-02-01	0	47.4667	2019-02-01		61	1	1	1	1	1	0	0	0	1	1	1	0	1					1		40	0	1	2	2	1	2	2	0	1
663	2046783	0	0	0			0	2015-03-10	47.4667	47.4667	0		2019-02-01	0	2019-02-01	0	47.4667	2019-02-01		60	1	1	1	1	0	0	0	0	1	1	1	0	1					1		2	0	1	1	2	1	1	2	0	0
664	2046830	0	0	0			0	2015-03-13	47.3667	47.3667	0		2019-02-01	0	2019-02-01	0	47.3667	2019-02-01		57	1	1	1	0	0	0	0	0	1	1	1	0	1					1		10	0	1	1	2	1	2	1	0	0
665	2046918	0	0	0			0	2015-03-13	47.3667	47.3667	0		2019-02-01	0	2019-02-01	0	47.3667	2019-02-01		44	0	1	0	1	0	0	0	0	1	1	1	0	1					1		30	0	1	1	2	1	1	0	0	0
667	2047277	1	0	1	1	carboplatin+paclitaxel	4	2015-02-15	48.2333	48.2333	0		2019-02-01	0	2019-02-01	0	48.2333	2019-02-01		36	0	0	0	0	0	0	0	0	1	1	1	0	1					1		30	0	1	1	2	1	2	2	0	1
668	2047278	0	0	0			0	2015-03-09	47.5	47.5	0		2019-02-01	0	2019-02-01	0	47.5	2019-02-01		69	1	0	0	0	0	0	0	0	1	1	1	0	1					1		12	0	1	2	2	1	2	0	0	0
669	2047563	1	0	1	1	carboplatin+paclitaxel	6	2014-02-28	59.9667	59.9667	0		2019-02-01	0	2019-02-01	0	59.9667	2019-02-01		32	0	0	0	0	0	0	0	0	1	1	1	0	1					1		22	0	1	1	2	1	1	2	0	0
670	2047620	0	0	0			0	2015-03-19	47.1667	47.1667	0		2019-02-01	0	2019-02-01	0	47.1667	2019-02-01		60	1	0	0	0	0	0	0	0	3	1	1	0	1					1		24	0	1	1	2	1	2	2	1	0
676	2050217	0	0	0			0	2015-03-22	47.0667	47.0667	0		2019-02-01	0	2019-02-01	0	47.0667	2019-02-01		64	1	0	0	0	0	0	0	0	2	1	1	0	1					1		10	0	1	1	2	1	1	2	0	0
680	2050490	0	0	0			0	2015-03-31	46.7667	46.7667	0		2019-02-01	0	2019-02-01	0	46.7667	2019-02-01		47	1	1	0	1	0	0	0	0	1	1	1	0	1					1		25	1	1	1	2	1	2	2	0	0
682	2050784	0	0	0			0	2015-04-08	46.5	46.5	0		2019-02-01	0	2019-02-01	0	46.5	2019-02-01		47	0	0	0	0	0	0	0	0	1	1	1	0	1					1		35	0	1	1	2	1	1	0	0	0
683	2050872	0	0	0			0	2015-04-10	46.4333	46.4333	0		2019-02-01	0	2019-02-01	0	46.4333	2019-02-01		62	1	1	1	1	0	0	0	0	2	1	1	0	1					1		18	0	1	1	2	1	2	2	0	1
687	2051144	0	0	0			0	2015-04-17	46.2	46.2	0		2019-02-01	0	2019-02-01	0	46.2	2019-02-01		53	1	1	0	0	0	1	0	0	2	1	1	0	1					1		35	0	1	2	2	1	2	0	0	1
689	2051326	0	0	0			0	2015-04-23	46	46	0		2019-02-01	0	2019-02-01	0	46	2019-02-01		66	1	1	1	1	0	0	0	0	1	1	1	0	1					1		23	0	1	1	2	1	1	0	0	0
690	2051559	0	0	0			0	2015-04-30	45.7667	45.7667	0		2019-02-01	0	2019-02-01	0	45.7667	2019-02-01		53	1	0	0	0	0	0	0	0	2	1	1	0	1					1		40	0	1	1	2	1	1	2	0	0
693	2051660	0	0	0			0	2015-05-05	45.6	45.6	0		2019-02-01	0	2019-02-01	0	45.6	2019-02-01		52	1	0	0	0	0	0	0	0	1	1	1	0	1					1		6	0	1	1	2	1	2	1	0	0
694	2051682	0	0	0			0	2015-05-06	45.5667	45.5667	0		2019-02-01	0	2019-02-01	0	45.5667	2019-02-01		49	1	0	0	0	0	0	0	0	3	1	1	0	1					1		20	1	1	1	2	1	1	0	0	0
696	2051741	0	0	0			0	2015-05-07	45.5333	45.5333	0		2019-02-01	0	2019-02-01	0	45.5333	2019-02-01		61	1	1	0	1	0	1	0	0	2	1	1	0	1					1		25	0	1	1	2	1	2	0	1	0
698	2051821	0	0	0			0	2015-05-08	45.5	45.5	0		2019-02-01	0	2019-02-01	0	45.5	2019-02-01		58	1	1	0	0	1	0	0	0	1	1	1	0	1					1		20	0	1	1	2	1	1	2	0	1
699	2051932	0	0	0			0	2015-05-13	45.3333	45.3333	0		2019-02-01	0	2019-02-01	0	45.3333	2019-02-01		56	0	0	0	0	0	0	0	0	1	1	1	0	1					1		6	0	1	1	2	1	1	2	0	0
704	2054425	0	0	0			0	2015-05-14	45.3	45.3	0		2019-02-01	0	2019-02-01	0	45.3	2019-02-01		46	0	0	0	0	0	0	0	0	1	1	1	0	1					1		30	1	1	2	2	1	2	1	0	0
707	2054519	0	0	0			0	2015-05-19	45.1333	45.1333	0		2019-02-01	0	2019-02-01	0	45.1333	2019-02-01		52	0	0	0	0	0	0	0	0	1	1	1	0	1					1		25	0	1	1	2	1	1	2	0	0
708	2054614	0	0	0			0	2015-05-21	45.0667	45.0667	0		2019-02-01	0	2019-02-01	0	45.0667	2019-02-01		33	0	1	0	1	0	0	0	0	1	1	1	0	1					1		23	0	1	1	2	1	1	0	0	0
710	2055066	0	0	0			0	2015-06-05	44.5667	44.5667	0		2019-02-01	0	2019-02-01	0	44.5667	2019-02-01		52	1	0	0	0	0	0	0	0	1	1	1	0	1					1		25	0	1	1	2	1	1	2	0	0
711	2055101	0	0	0			0	2015-06-04	44.6	44.6	0		2019-02-01	0	2019-02-01	0	44.6	2019-02-01		57	1	1	1	1	0	0	0	0	3	1	1	0	1					1		20	0	1	1	2	1	1	0	0	0
713	2055284	0	0	0			0	2015-06-10	44.4	44.4	0		2019-02-01	0	2019-02-01	0	44.4	2019-02-01		57	1	0	0	0	0	0	0	0	1	1	1	0	1					1		10	0	1	2	2	1	2	2	0	0
714	2055321	0	0	0			0	2015-06-15	44.2333	44.2333	0		2019-02-01	0	2019-02-01	0	44.2333	2019-02-01		53	1	1	1	1	0	0	0	0	1	1	1	0	1					1		5	0	1	1	2	1	1	0	0	0
716	2055371	0	0	0			0	2015-06-12	44.3333	44.3333	0		2019-02-01	0	2019-02-01	0	44.3333	2019-02-01		55	1	1	1	1	0	0	0	0	1	1	1	0	1					1		22	1	1	1	2	1	1	0	0	0
719	2055435	0	0	0			0	2015-06-12	44.3333	44.3333	0		2019-02-01	0	2019-02-01	0	44.3333	2019-02-01		42	0	0	0	0	0	0	0	0	1	1	1	0	1					1		25	0	1	1	2	1	1	0	0	0
720	2055619	0	0	0			0	2015-06-26	43.8667	43.8667	0		2019-02-01	0	2019-02-01	0	43.8667	2019-02-01		42	0	0	0	0	0	0	0	0	1	1	1	0	1					1		50	1	1	1	2	1	2	2	0	0
721	2055646	1	1	1	0	cisplatin+epirubicin	3	2015-06-19	44.1	44.1	0		2019-02-01	0	2019-02-01	0	44.1	2019-02-01		47	0	0	0	0	0	0	0	0	1	1	1	0	1					1		30	0	1	1	2	1	1	2	0	0
723	2055657	0	0	0			0	2015-06-19	44.1	44.1	0		2019-02-01	0	2019-02-01	0	44.1	2019-02-01		50	0	0	0	0	0	0	0	0	1	1	1	0	1					1		21	0	1	1	2	1	1	0	0	0
725	2055785	0	0	0			0	2015-06-25	43.9	43.9	0		2019-02-01	0	2019-02-01	0	43.9	2019-02-01		51	1	0	0	0	0	0	0	0	2	1	1	0	1					1		18	1	1	1	2	1	2	1	0	0
726	2055878	0	0	0			0	2015-07-16	43.2	43.2	0		2019-02-01	0	2019-02-01	0	43.2	2019-02-01		44	0	0	0	0	0	0	0	0	1	1	1	0	1					1		6	0	1	1	2	1	2	1	0	0
728	2055964	0	0	0			0	2015-07-01	43.7	43.7	0		2019-02-01	0	2019-02-01	0	43.7	2019-02-01		58	1	1	0	1	0	0	0	0	1	1	1	0	1					1		17	0	1	1	2	1	2	2	0	0
729	2055987	0	0	0			0	2015-09-10	41.3333	41.3333	0		2019-02-01	0	2019-02-01	0	41.3333	2019-02-01		60	1	1	1	1	0	0	0	0	2	1	1	0	1					1		30	0	1	1	2	1	1	1	0	0
730	2056045	0	0	0			0	2015-07-01	43.7	43.7	0		2019-02-01	0	2019-02-01	0	43.7	2019-02-01		56	1	0	0	0	0	0	0	0	1	1	1	0	1					1		6	0	1	1	2	1	1	0	0	1
731	2056246	1	0	1	1	carboplatin+paclitaxel	6	2015-07-10	43.4	43.4	0		2019-02-01	0	2019-02-01	0	43.4	2019-02-01		50	0	0	0	0	0	0	0	0	3	1	1	0	1					1		54	0	1	2	2	1	1	2	0	0
734	2056436	0	0	0			0	2015-08-26	41.8333	41.8333	0		2019-02-01	0	2019-02-01	0	41.8333	2019-02-01		47	0	0	0	0	0	0	0	0	1	1	1	0	1					1		15	1	1	1	2	1	2	0	0	0
736	2057336	0	0	0			0	2015-05-19	45.1333	45.1333	0		2019-02-01	0	2019-02-01	0	45.1333	2019-02-01		57	1	1	1	1	0	0	0	0	1	1	1	0	1					1		15	0	1	1	2	1	2	0	0	1
737	2057808	0	0	0			0	2015-06-05	44.5667	44.5667	0		2019-02-01	0	2019-02-01	0	44.5667	2019-02-01		60	1	1	0	1	0	0	0	0	2	1	1	0	1					1		6	0	1	1	2	1	1	0	0	0
738	2058433	0	0	0			0	2015-05-12	45.3667	45.3667	0		2019-02-01	0	2019-02-01	0	45.3667	2019-02-01		49	0	0	0	0	0	0	0	0	1	1	1	0	1					1		2	1	1	2	2	1	1	0	0	0
739	2060180	0	0	0			0	2016-01-26	36.7333	36.7333	0		2019-02-01	0	2019-02-01	0	36.7333	2019-02-01		48	0	0	0	0	0	0	0	0	1	1	1	0	1					1		6	0	1	1	2	1	1	2	0	1
740	2061268	0	0	0			0	2015-07-17	43.1667	43.1667	0		2019-02-01	0	2019-02-01	0	43.1667	2019-02-01		51	1	0	0	0	0	0	0	0	3	1	1	0	1					1		15	0	1	1	2	1	2	1	0	0
742	2061449	0	0	0			0	2015-07-22	43	43	0		2019-02-01	0	2019-02-01	0	43	2019-02-01		50	0	0	0	0	0	0	0	0	2	1	1	0	1					1		25	0	1	1	2	1	1	2	0	0
744	2061627	1	1	0			0	2015-07-28	42.8	42.8	0		2019-02-01	0	2019-02-01	0	42.8	2019-02-01		49	1	0	0	0	0	0	0	0	3	1	1	0	1					1		10	0	1	1	2	1	2	2	0	0
748	2062048	0	0	0			0	2015-08-31	41.6667	41.6667	0		2019-02-01	0	2019-02-01	0	41.6667	2019-02-01		54	1	1	0	1	0	0	0	0	2	1	1	0	1					1		25	0	1	1	2	1	2	1	0	1
751	2062164	0	0	0			0	2015-12-21	37.9333	37.9333	0		2019-02-01	0	2019-02-01	0	37.9333	2019-02-01		40	0	0	0	0	0	0	0	0	1	1	1	0	1					1		30	0	1	1	2	1	2	0	0	0
752	2062299	0	0	0			0	2015-08-17	42.1333	42.1333	0		2019-02-01	0	2019-02-01	0	42.1333	2019-02-01		62	1	0	0	0	0	0	0	0	1	1	1	0	1					1		12	0	1	1	2	1	2	2	0	0
753	2062312	1	1	0			0	2015-08-19	36.9667	42.0667	1	1	2018-09-01	0	2019-02-01	0	42.0667	2019-02-01		52	1	1	0	1	0	0	0	0	3	1	1	0	1					1		25	0	1	1	2	1	2	2	0	0
754	2062356	0	0	0			0	2015-08-21	42	42	0		2019-02-01	0	2019-02-01	0	42	2019-02-01		52	1	0	0	0	0	0	0	0	1	1	1	0	1					1		30	0	1	1	2	1	2	2	0	0
755	2062589	0	0	0			0	2015-08-28	41.7667	41.7667	0		2019-02-01	0	2019-02-01	0	41.7667	2019-02-01		39	0	0	0	0	0	0	0	0	1	1	1	0	1					1		30	1	1	1	2	1	2	1	0	0
758	2063076	0	0	0			0	2015-07-15	43.2333	43.2333	0		2019-02-01	0	2019-02-01	0	43.2333	2019-02-01		72	1	1	0	1	0	0	0	0	1	1	1	0	1					1		25	0	1	1	2	1	1	2	1	0
760	2067075	0	0	0			0	2015-11-10	39.3	39.3	0		2019-02-01	0	2019-02-01	0	39.3	2019-02-01		34	0	1	1	1	0	0	0	0	2	1	1	0	1					1		35	0	1	1	2	1	2	1	0	0
761	2067648	0	0	0			0	2015-09-07	41.4333	41.4333	0		2019-02-01	0	2019-02-01	0	41.4333	2019-02-01		57	1	1	0	1	0	0	0	0	1	1	1	0	1					1		9	0	1	1	2	1	2	0	0	0
762	2067763	0	0	0			0	2015-11-10	39.3	39.3	0		2019-02-01	0	2019-02-01	0	39.3	2019-02-01		46	0	0	0	0	0	0	0	0	1	1	1	0	1					1		6	0	1	1	2	1	2	1	0	0
763	2067968	0	0	0			0	2015-10-08	40.4	40.4	0		2019-02-01	0	2019-02-01	0	40.4	2019-02-01		47	0	0	0	0	0	0	1	0	1	1	1	0	1					1		20	1	1	1	2	1	1	1	0	0
764	2068309	0	0	0			0	2015-09-17	41.1	41.1	0		2019-02-01	0	2019-02-01	0	41.1	2019-02-01		57	1	0	0	0	0	0	0	0	2	1	1	0	1					1		10	1	1	1	2	1	2	2	0	0
765	2068355	0	0	0			0	2015-09-18	41.0667	41.0667	0		2019-02-01	0	2019-02-01	0	41.0667	2019-02-01		53	1	0	0	0	0	0	0	0	1	1	1	0	1					1		75	0	1	1	2	1	2	2	0	0
766	2068478	0	0	0			0	2015-09-22	40.9333	40.9333	0		2019-02-01	0	2019-02-01	0	40.9333	2019-02-01		48	0	0	0	0	0	0	0	0	1	1	1	0	1					1		40	0	1	1	2	1	1	2	0	0
767	2068515	0	0	0			0	2015-09-22	40.9333	40.9333	0		2019-02-01	0	2019-02-01	0	40.9333	2019-02-01		50	0	1	1	0	0	0	0	0	1	1	1	0	1					1		17	0	1	1	2	1	1	2	0	0
769	2068608	0	0	0			0	2015-09-25	40.8333	40.8333	0		2019-02-01	0	2019-02-01	0	40.8333	2019-02-01		55	1	1	0	1	0	0	0	0	2	1	1	0	1					1		15	0	1	1	2	1	1	0	0	0
770	2068872	0	0	0			0	2015-10-10	40.3333	40.3333	0		2019-02-01	0	2019-02-01	0	40.3333	2019-02-01		42	0	1	1	0	0	0	0	0	1	1	1	0	1					1		26	0	1	1	2	1	2	2	0	0
771	2068929	0	0	0			0	2015-10-16	40.1333	40.1333	0		2019-02-01	0	2019-02-01	0	40.1333	2019-02-01		49	1	0	0	0	0	0	0	0	2	1	1	0	1					1		20	1	1	1	2	1	2	1	0	0
773	2069154	0	0	0			0	2013-12-03	62.8667	62.8667	0		2019-02-01	0	2019-02-01	0	62.8667	2019-02-01		42	0	0	0	0	0	0	0	0	1	1	1	0	1					1		15	0	1	1	2	1	1	2	0	0
774	2069261	0	0	0			0	2015-12-08	38.3667	38.3667	0		2019-02-01	0	2019-02-01	0	38.3667	2019-02-01		65	1	1	1	1	1	1	0	0	1	1	1	0	1					1		2	1	1	2	2	1	2	0	0	0
775	2069335	1	1	1	1	carboplatin+paclitaxel	4	2015-10-22	39.9333	39.9333	0		2019-02-01	0	2019-02-01	0	39.9333	2019-02-01		52	1	1	0	1	0	0	0	0	3	1	1	0	1					1		6	0	1	1	2	1	2	2	1	0
776	2069418	0	0	0			0	2015-10-26	39.8	39.8	0		2019-02-01	0	2019-02-01	0	39.8	2019-02-01		46	0	0	0	0	0	0	0	0	1	1	1	0	1					1		30	1	1	1	2	1	2	1	0	0
778	2069498	0	0	0			0	2015-11-06	39.4333	39.4333	0		2019-02-01	0	2019-02-01	0	39.4333	2019-02-01		53	1	1	0	1	0	0	0	0	1	1	1	0	1					1		6	0	1	1	2	1	2	2	0	1
781	2069625	0	0	0			0	2015-11-16	39.1	39.1	0		2019-02-01	0	2019-02-01	0	39.1	2019-02-01		67	1	1	1	0	0	1	0	0	2	1	1	0	1					1		45	0	1	2	2	1	1	2	0	1
783	2069760	0	0	0			0	2015-11-06	39.4333	39.4333	0		2019-02-01	0	2019-02-01	0	39.4333	2019-02-01		60	1	1	1	1	0	0	0	0	1	1	1	0	1					1		6	0	1	1	2	1	1	0	0	0
784	2069896	0	0	0			0	2015-11-12	39.2333	39.2333	0		2019-02-01	0	2019-02-01	0	39.2333	2019-02-01		54	1	1	0	0	0	1	0	0	1	1	1	0	1					1		5	0	1	1	2	1	1	0	0	0
787	2072240	0	0	0			0	2015-11-10	39.3	39.3	0		2019-02-01	0	2019-02-01	0	39.3	2019-02-01		59	1	0	0	0	0	0	0	0	1	1	1	0	1					1		17	0	1	1	2	1	1	1	0	0
788	2072430	0	0	0			0	2015-11-24	38.8333	38.8333	0		2019-02-01	0	2019-02-01	0	38.8333	2019-02-01		48	0	0	0	0	0	0	0	0	1	1	1	0	1					1		50	0	1	1	2	1	2	2	0	0
790	2072608	0	0	0			0	2015-11-12	39.2333	39.2333	0		2019-02-01	0	2019-02-01	0	39.2333	2019-02-01		43	0	0	0	0	0	0	0	0	1	1	1	0	1					1		4	0	1	1	2	1	2	0	0	0
791	2072754	0	0	0			0	2015-12-14	20.1667	38.1667	1	2	2017-08-10	0	2019-02-01	0	38.1667	2019-02-01		56	1	0	0	0	0	0	0	0	2	1	1	0	1					1		20	0	1	1	2	1	1	0	1	0
792	2072755	1	0	1	1	carboplatin+paclitaxel	1	2015-11-18	39.0333	39.0333	0		2019-02-01	0	2019-02-01	0	39.0333	2019-02-01		41	0	1	1	1	0	0	0	0	1	1	1	0	1					1		40	0	1	1	2	1	1	2	1	1
793	2072858	1	1	0			0	2015-12-14	21.9	38.1667	1	1	2017-10-01	0	2019-02-01	0	38.1667	2019-02-01		65	1	1	0	1	0	0	0	0	1	1	1	0	1					1		10	0	1	2	2	1	2	2	0	0
796	2073014	1	0	1	1	carboplatin+paclitaxel	1	2015-11-25	38.8	38.8	0		2019-02-01	0	2019-02-01	0	38.8	2019-02-01		53	1	0	0	0	0	0	0	0	2	1	1	0	1					1		30	0	1	1	2	1	2	2	0	0
797	2073021	0	0	0			0	2015-12-04	38.5	38.5	0		2019-02-01	0	2019-02-01	0	38.5	2019-02-01		59	1	1	1	1	0	0	0	0	1	1	1	0	1					1		70	0	1	1	2	1	1	2	0	1
799	2073128	1	1	1	0	paclitaxel	3	2015-11-27	38.7333	38.7333	0		2019-02-01	0	2019-02-01	0	38.7333	2019-02-01		57	1	1	1	1	0	0	0	0	1	1	1	0	1					1		50	0	1	1	2	1	1	2	1	1
800	2073141	0	0	0			0	2015-11-27	38.7333	38.7333	0		2019-02-01	0	2019-02-01	0	38.7333	2019-02-01		53	1	1	0	1	0	1	0	0	1	1	1	0	1					1		6	0	1	1	2	1	2	0	0	0
805	2073700	0	0	0			0	2015-12-16	38.1	38.1	0		2019-02-01	0	2019-02-01	0	38.1	2019-02-01		60	1	0	0	0	0	0	0	0	1	1	1	0	1					1		20	0	1	1	2	1	1	2	0	0
806	2073701	0	0	0			0	2015-12-16	38.1	38.1	0		2019-02-01	0	2019-02-01	0	38.1	2019-02-01		52	1	1	0	1	0	0	0	0	1	1	1	0	1					1		24	1	1	1	2	1	1	0	0	0
808	2073914	0	0	0			0	2015-12-23	37.8667	37.8667	0		2019-02-01	0	2019-02-01	0	37.8667	2019-02-01		62	1	0	0	0	0	0	0	0	2	1	1	0	1					1		28	0	1	1	2	1	1	2	0	0
810	2073932	0	0	0			0	2016-02-24	35.7667	35.7667	0		2019-02-01	0	2019-02-01	0	35.7667	2019-02-01		59	1	1	0	1	0	0	0	0	1	1	1	0	1					1		25	0	1	1	2	1	1	2	0	0
811	2073941	0	0	0			0	2015-12-25	37.8	37.8	0		2019-02-01	0	2019-02-01	0	37.8	2019-02-01		47	0	0	0	0	0	0	0	0	2	1	1	0	1					1		20	0	1	1	2	1	1	1	0	0
812	2074005	0	0	0			0	2015-12-25	37.8	37.8	0		2019-02-01	0	2019-02-01	0	37.8	2019-02-01		38	0	0	0	0	0	0	0	0	1	1	1	0	1					1		2	1	1	1	2	1	1	0	0	0
813	2074011	0	0	0			0	2015-12-25	37.8	37.8	0		2019-02-01	0	2019-02-01	0	37.8	2019-02-01		38	0	0	0	0	0	0	0	0	2	1	1	0	1					1		30	0	1	2	2	1	2	2	0	0
814	2074048	1	1	1	1	carboplatin+paclitaxel	6	2015-12-28	37.7	37.7	0		2019-02-01	0	2019-02-01	0	37.7	2019-02-01		49	0	0	0	0	0	0	0	0	2	1	1	0	1					1		40	0	1	1	2	1	1	1	0	0
815	2074064	0	0	0			0	2015-12-29	37.6667	37.6667	0		2019-02-01	0	2019-02-01	0	37.6667	2019-02-01		52	1	0	0	0	0	0	0	0	1	1	1	0	1					1		6	0	1	1	2	1	2	0	0	0
816	2074102	0	0	0			0	2015-12-28	37.7	37.7	0		2019-02-01	0	2019-02-01	0	37.7	2019-02-01		51	1	1	0	1	0	0	0	0	1	1	1	0	1					1		20	0	1	1	2	1	2	0	0	0
817	2074108	0	0	0			0	2015-12-30	37.6333	37.6333	0		2019-02-01	0	2019-02-01	0	37.6333	2019-02-01		55	1	1	0	1	0	0	0	0	1	1	1	0	1					1		2	0	1	1	2	1	2	2	0	0
820	2077348	0	0	0			0	2016-01-18	37	37	0		2019-02-01	0	2019-02-01	0	37	2019-02-01		51	1	0	0	0	0	0	0	0	2	1	1	0	1					1		6	0	1	2	2	1	2	1	0	0
821	2077419	0	0	0			0	2016-01-08	37.3333	37.3333	0		2019-02-01	0	2019-02-01	0	37.3333	2019-02-01		39	0	0	0	0	0	0	0	0	2	1	1	0	1					1		40	0	1	1	2	1	1	1	0	1
822	2077430	0	0	0			0	2016-01-07	37.3667	37.3667	0		2019-02-01	0	2019-02-01	0	37.3667	2019-02-01		62	1	1	1	1	0	0	0	0	1	1	1	0	1					1		50	0	1	2	2	1	1	2	0	0
823	2077520	0	0	0			0	2016-01-11	37.2333	37.2333	0		2019-02-01	0	2019-02-01	0	37.2333	2019-02-01		53	1	0	0	0	0	0	0	0	1	1	1	0	1					1		30	0	1	1	2	1	1	2	0	0
825	2077602	0	0	0			0	2016-01-14	37.1333	37.1333	0		2019-02-01	0	2019-02-01	0	37.1333	2019-02-01		70	1	0	0	0	0	0	0	0	2	1	1	0	1					1		20	0	1	1	2	1	1	0	0	0
826	2077606	0	0	0			0	2016-01-13	37.1667	37.1667	0		2019-02-01	0	2019-02-01	0	37.1667	2019-02-01		55	1	1	0	1	0	0	0	0	1	1	1	0	1					1		15	0	1	1	2	1	1	0	0	1
827	2077613	0	0	0			0	2016-01-15	37.1	37.1	0		2019-02-01	0	2019-02-01	0	37.1	2019-02-01		43	0	1	1	0	0	1	0	0	2	1	1	0	1					1		6	0	1	1	2	1	1	0	0	0
829	2077783	0	0	0			0	2016-01-20	36.9333	36.9333	0		2019-02-01	0	2019-02-01	0	36.9333	2019-02-01		50	1	0	0	0	0	0	0	0	2	1	1	0	1					1		40	0	1	1	2	1	2	1	0	0
831	2077925	0	0	0			0	2016-01-22	36.8667	36.8667	0		2019-02-01	0	2019-02-01	0	36.8667	2019-02-01		46	0	0	0	0	0	0	0	0	1	1	1	0	1					1		35	1	1	1	2	1	1	0	0	0
832	2078057	0	0	0			0	2016-01-29	36.6333	36.6333	0		2019-02-01	0	2019-02-01	0	36.6333	2019-02-01		69	1	0	0	0	0	0	0	0	2	1	1	0	1					1		10	0	1	1	2	1	1	2	0	0
833	2078061	0	0	0			0	2016-02-16	36.0333	36.0333	0		2019-02-01	0	2019-02-01	0	36.0333	2019-02-01		52	1	0	0	0	0	0	0	0	1	1	1	0	1					1		12	0	1	1	2	1	1	2	0	0
836	2078172	0	0	0			0	2016-03-08	35.3333	35.3333	0		2019-02-01	0	2019-02-01	0	35.3333	2019-02-01		61	1	0	0	0	0	0	0	0	1	1	1	0	1					1		11	0	1	1	2	1	2	1	0	0
838	2078244	0	0	0			0	2016-02-24	35.7667	35.7667	0		2019-02-01	0	2019-02-01	0	35.7667	2019-02-01		64	1	1	0	0	1	0	0	0	2	1	1	0	1					1		10	0	1	2	2	1	2	2	0	0
840	2078435	0	0	0			0	2016-02-16	36.0333	36.0333	0		2019-02-01	0	2019-02-01	0	36.0333	2019-02-01		40	0	1	1	1	0	1	0	0	2	1	1	0	1					1		35	0	1	1	2	1	2	0	0	0
843	2078526	0	0	0			0	2016-02-19	35.9333	35.9333	0		2019-02-01	0	2019-02-01	0	35.9333	2019-02-01		57	1	0	0	0	0	0	0	0	2	1	1	0	1					1		25	0	1	1	2	1	1	0	0	0
844	2078576	0	0	0			0	2016-02-19	35.9333	35.9333	0		2019-02-01	0	2019-02-01	0	35.9333	2019-02-01		59	1	0	0	0	0	0	0	0	2	1	1	0	1					1		30	0	1	1	2	1	2	0	0	1
845	2078661	0	0	0			0	2016-02-23	35.8	35.8	0		2019-02-01	0	2019-02-01	0	35.8	2019-02-01		58	1	0	0	0	0	0	0	0	1	1	1	0	1					1		6	0	1	1	2	1	1	1	0	0
848	2078751	0	0	0			0	2016-04-21	33.8667	33.8667	0		2019-02-01	0	2019-02-01	0	33.8667	2019-02-01		61	1	1	1	1	0	0	0	0	1	1	1	0	1					1		6	0	1	2	2	1	2	0	0	0
849	2078775	0	0	0			0	2016-02-25	35.7333	35.7333	0		2019-02-01	0	2019-02-01	0	35.7333	2019-02-01		49	0	1	0	1	0	0	0	0	2	1	1	0	1					1		10	1	1	1	2	1	1	1	0	0
852	2079138	0	0	0			0	2016-03-08	35.3333	35.3333	0		2019-02-01	0	2019-02-01	0	35.3333	2019-02-01		61	1	1	0	1	0	0	0	0	1	1	1	0	1					1		35	0	1	1	2	1	1	2	0	0
853	2079144	1	0	1	1	carboplatin+paclitaxel	4	2016-04-26	33.7	33.7	0		2019-02-01	0	2019-02-01	0	33.7	2019-02-01		59	1	0	0	0	0	0	0	0	1	1	1	0	1					1		6	0	1	2	2	1	2	1	1	1
856	2079627	0	0	0			0	2016-03-23	34.8333	34.8333	0		2019-02-01	0	2019-02-01	0	34.8333	2019-02-01		73	1	1	1	1	0	0	0	0	2	1	1	0	1					1		25	0	1	1	2	1	1	0	0	0
857	2079651	0	0	0			0	2016-03-24	34.8	34.8	0		2019-02-01	0	2019-02-01	0	34.8	2019-02-01		52	1	0	0	0	0	0	0	0	1	1	1	0	1					1		30	0	1	1	2	1	2	0	0	0
859	2079697	1	0	1	1	carboplatin+paclitaxel	6	2014-05-18	57.3333	57.3333	0		2019-02-01	0	2019-02-01	0	57.3333	2019-02-01		39	0	0	0	0	0	0	0	0	2	1	1	0	1					1		80	0	1	1	2	1	2	2	0	0
860	2079806	0	0	0			0	2016-03-30	34.6	34.6	0		2019-02-01	0	2019-02-01	0	34.6	2019-02-01		53	1	0	0	0	0	0	0	0	1	1	1	0	1					1		40	0	1	1	2	1	1	2	0	0
863	2083040	0	0	0			0	2016-02-14	36.1	36.1	0		2019-02-01	0	2019-02-01	0	36.1	2019-02-01		69	1	0	0	0	0	0	0	1	2	1	1	0	1					1		6	0	1	1	2	1	2	0	0	0
864	2084262	0	0	0			0	2017-01-18	24.8	24.8	0		2019-02-01	0	2019-02-01	0	24.8	2019-02-01		61	1	1	0	0	1	0	0	0	1	1	1	0	1					1		15	1	1	1	2	1	2	0	0	0
867	2086232	0	0	0			0	2016-03-28	34.6667	34.6667	0		2019-02-01	0	2019-02-01	0	34.6667	2019-02-01		51	1	1	0	1	0	0	0	0	1	1	1	0	1					1		33	0	1	1	2	1	1	0	0	0
869	2086352	0	0	0			0	2016-04-26	33.7	33.7	0		2019-02-01	0	2019-02-01	0	33.7	2019-02-01		61	1	1	1	0	0	0	0	0	1	1	1	0	1					1		10	0	1	2	2	1	2	1	0	0
870	2086470	0	0	0			0	2016-04-06	34.3667	34.3667	0		2019-02-01	0	2019-02-01	0	34.3667	2019-02-01		41	0	0	0	0	0	0	0	0	1	1	1	0	1					1		2	1	1	1	2	1	1	0	0	0
875	2086693	0	0	0			0	2016-04-14	34.1	34.1	0		2019-02-01	0	2019-02-01	0	34.1	2019-02-01		47	0	0	0	0	0	0	0	0	1	1	1	0	1					1		15	1	1	1	2	1	2	0	0	0
877	2086820	1	1	0			0	2016-04-18	33.9667	33.9667	0		2019-02-01	0	2019-02-01	0	33.9667	2019-02-01		52	1	0	0	0	0	0	0	0	1	1	1	0	1					1		3	0	1	1	2	1	2	2	1	0
878	2086848	0	0	0			0	2016-04-20	33.9	33.9	0		2019-02-01	0	2019-02-01	0	33.9	2019-02-01		62	1	1	1	1	0	0	0	0	2	1	1	0	1					1		6	0	1	1	2	1	1	0	0	0
880	2086926	0	0	0			0	2016-04-21	33.8667	33.8667	0		2019-02-01	0	2019-02-01	0	33.8667	2019-02-01		58	1	1	1	1	0	1	0	0	2	1	1	0	1					1		4	1	1	1	2	1	2	0	0	0
881	2087057	0	0	0			0	2016-05-20	32.9	32.9	0		2019-02-01	0	2019-02-01	0	32.9	2019-02-01		45	0	0	0	0	0	0	0	0	1	1	1	0	1					1		15	0	1	1	2	1	2	1	0	1
882	2087139	0	0	0			0	2016-05-12	33.1667	33.1667	0		2019-02-01	0	2019-02-01	0	33.1667	2019-02-01		66	1	1	0	1	0	0	0	0	1	1	1	0	1					1		30	0	1	1	2	1	1	2	0	0
884	2087243	0	0	0			0	2016-06-07	32.3	32.3	0		2019-02-01	0	2019-02-01	0	32.3	2019-02-01		62	1	1	0	1	1	0	0	0	2	1	1	0	1					1		6	0	1	1	2	1	1	0	0	1
885	2087292	1	1	0			0	2016-05-05	33.4	33.4	0		2019-02-01	0	2019-02-01	0	33.4	2019-02-01		72	1	1	0	1	0	0	0	0	2	1	1	0	1					1		18	0	1	1	2	1	1	2	1	0
891	2087510	0	0	0			0	2014-05-16	57.4	57.4	0		2019-02-01	0	2019-02-01	0	57.4	2019-02-01		37	0	0	0	0	0	0	0	0	1	1	1	0	1					1		6	0	1	1	2	1	2	2	0	0
892	2087545	0	0	0			0	2016-05-13	33.1333	33.1333	0		2019-02-01	0	2019-02-01	0	33.1333	2019-02-01		55	1	1	0	1	0	0	0	0	1	1	1	0	1					1		26	1	1	1	2	1	1	2	0	0
895	2087631	0	0	0			0	2016-05-17	33	33	0		2019-02-01	0	2019-02-01	0	33	2019-02-01		61	1	1	1	0	0	0	0	0	2	1	1	0	1					1		6	0	1	1	2	1	2	1	1	1
896	2087661	0	0	0			0	2016-05-18	32.9667	32.9667	0		2019-02-01	0	2019-02-01	0	32.9667	2019-02-01		70	1	1	1	1	0	0	0	0	1	1	1	0	1					1		38	0	1	1	2	1	1	2	0	0
897	2087677	1	1	0			0	2016-05-18	32.9667	32.9667	0		2019-02-01	0	2019-02-01	0	32.9667	2019-02-01		40	0	0	0	0	0	0	0	0	2	1	1	0	1					1		30	0	1	2	2	1	1	0	1	0
900	2087923	0	0	0			0	2016-05-24	32.7667	32.7667	0		2019-02-01	0	2019-02-01	0	32.7667	2019-02-01		54	1	0	0	0	0	0	0	0	2	1	1	0	1					1		6	0	1	1	2	1	2	2	1	0
902	2087993	0	0	0			0	2016-05-27	32.6667	32.6667	0		2019-02-01	0	2019-02-01	0	32.6667	2019-02-01		63	1	1	1	0	1	0	0	0	1	1	1	0	1					1		20	0	1	1	2	1	2	0	0	1
904	2088037	0	0	0			0	2016-05-27	32.6667	32.6667	0		2019-02-01	0	2019-02-01	0	32.6667	2019-02-01		44	0	0	0	0	0	0	0	0	1	1	1	0	1					1		40	0	1	1	2	1	2	0	0	0
905	2088169	0	0	0			0	2016-06-01	32.5	32.5	0		2019-02-01	0	2019-02-01	0	32.5	2019-02-01		42	0	0	0	0	0	0	0	0	1	1	1	0	1					1		2	1	1	1	2	1	2	0	0	0
906	2088192	0	0	0			0	2016-06-02	32.4667	32.4667	0		2019-02-01	0	2019-02-01	0	32.4667	2019-02-01		62	1	0	0	0	0	0	0	0	2	1	1	0	1					1		25	0	1	1	2	1	2	2	0	0
907	2088224	0	0	0			0	2016-06-03	32.4333	32.4333	0		2019-02-01	0	2019-02-01	0	32.4333	2019-02-01		57	1	1	0	1	0	1	0	0	1	1	1	0	1					1		25	0	1	1	2	1	1	1	0	0
908	2088244	0	0	0			0	2016-06-03	32.4333	32.4333	0		2019-02-01	0	2019-02-01	0	32.4333	2019-02-01		35	0	0	0	0	0	0	0	0	1	1	1	0	1					1		50	1	1	1	2	1	2	2	0	0
909	2088393	0	0	0			0	2016-06-08	32.2667	32.2667	0		2019-02-01	0	2019-02-01	0	32.2667	2019-02-01		49	0	0	0	0	0	0	0	0	2	1	1	0	1					1		2	1	1	1	2	1	2	0	0	0
910	2088508	0	0	0			0	2016-06-12	32.1333	32.1333	0		2019-02-01	0	2019-02-01	0	32.1333	2019-02-01		55	1	0	0	0	0	0	0	0	1	1	1	0	1					1		15	1	1	1	2	1	2	0	0	0
911	2088551	0	0	0			0	2016-06-14	32.0667	32.0667	0		2019-02-01	0	2019-02-01	0	32.0667	2019-02-01		58	1	0	0	0	0	0	0	0	2	1	1	0	1					1		42	0	1	1	2	1	2	2	0	0
913	2088705	0	0	0			0	2016-06-17	31.9667	31.9667	0		2019-02-01	0	2019-02-01	0	31.9667	2019-02-01		47	0	0	0	0	0	0	0	1	1	1	1	0	1					1		30	1	1	1	2	1	2	0	0	0
914	2088765	0	0	0			0	2016-06-20	31.8667	31.8667	0		2019-02-01	0	2019-02-01	0	31.8667	2019-02-01		45	0	0	0	0	0	0	0	1	1	1	1	0	1					1		20	1	1	1	2	1	2	0	0	0
915	2088829	0	0	0			0	2016-07-19	30.9	30.9	0		2019-02-01	0	2019-02-01	0	30.9	2019-02-01		66	1	0	0	0	0	0	0	0	1	1	1	0	1					1		6	0	1	1	2	1	2	2	0	0
916	2088914	0	0	0			0	2016-06-23	31.7667	31.7667	0		2019-02-01	0	2019-02-01	0	31.7667	2019-02-01		59	1	1	1	1	0	0	0	0	1	1	1	0	1					1		15	0	1	1	2	1	2	0	0	0
917	2091677	0	0	0			0	2016-05-26	32.7	32.7	0		2019-02-01	0	2019-02-01	0	32.7	2019-02-01		56	1	0	0	0	0	0	0	0	2	1	1	0	1					1		6	0	1	1	2	1	1	1	0	0
918	2092596	0	0	0			0	2016-06-21	31.8333	31.8333	0		2019-02-01	0	2019-02-01	0	31.8333	2019-02-01		36	0	0	0	0	0	0	0	0	1	1	1	0	1					1		75	1	1	1	2	1	1	0	0	0
919	2093020	0	0	0			0	2016-06-08	32.2667	32.2667	0		2019-02-01	0	2019-02-01	0	32.2667	2019-02-01		38	0	0	0	0	0	0	0	0	1	1	1	0	1					1		40	1	1	1	2	1	1	0	0	0
921	2093187	1	1	0			0	2016-06-12	32.1333	32.1333	0		2019-02-01	0	2019-02-01	0	32.1333	2019-02-01		53	1	0	0	0	0	0	0	0	2	1	1	0	1					1		65	0	1	2	2	1	1	2	0	0
922	2093883	0	0	0			0	2016-06-24	31.7333	31.7333	0		2019-02-01	0	2019-02-01	0	31.7333	2019-02-01		62	1	0	0	0	0	0	0	0	1	1	1	0	1					1		6	0	1	1	2	1	1	2	0	0
924	2094615	0	0	0			0	2016-07-08	31.2667	31.2667	0		2019-02-01	0	2019-02-01	0	31.2667	2019-02-01		62	1	0	0	0	0	0	0	0	1	1	1	0	1					1		6	0	1	1	2	1	2	1	0	0
925	2094646	0	0	0			0	2016-07-06	31.3333	31.3333	0		2019-02-01	0	2019-02-01	0	31.3333	2019-02-01		42	0	0	0	0	0	0	0	0	1	1	1	0	1					1		30	0	1	1	2	1	1	0	0	0
926	2095503	0	0	0			0	2016-07-25	30.7	30.7	0		2019-02-01	0	2019-02-01	0	30.7	2019-02-01		57	1	1	1	0	0	0	0	0	2	1	1	0	1					1		20	1	1	1	2	1	2	2	0	0
927	2096053	0	0	0			0	2016-06-28	31.6	31.6	0		2019-02-01	0	2019-02-01	0	31.6	2019-02-01		62	1	0	0	0	0	0	0	0	2	1	1	0	1					1		35	0	1	1	2	1	2	1	0	0
931	2096362	0	0	0			0	2016-07-11	31.1667	31.1667	0		2019-02-01	0	2019-02-01	0	31.1667	2019-02-01		46	0	0	0	0	0	0	0	0	1	1	1	0	1					1		2	1	1	1	2	1	2	1	0	0
932	2096445	0	0	0			0	2016-08-03	30.4	30.4	0		2019-02-01	0	2019-02-01	0	30.4	2019-02-01		47	0	0	0	0	0	0	0	0	1	1	1	0	1					1		150	0	1	2	2	1	1	1	0	0
935	2096527	0	0	0			0	2016-07-13	31.1	31.1	0		2019-02-01	0	2019-02-01	0	31.1	2019-02-01		66	1	1	0	1	0	0	0	0	3	1	1	0	1					1		27	0	1	1	2	1	1	2	0	0
937	2096613	0	0	0			0	2016-07-15	31.0333	31.0333	0		2019-02-01	0	2019-02-01	0	31.0333	2019-02-01		51	1	0	0	0	0	0	0	0	1	1	1	0	1					1		47	0	1	2	2	1	2	2	0	0
938	2096713	0	0	0			0	2016-07-15	31.0333	31.0333	0		2019-02-01	0	2019-02-01	0	31.0333	2019-02-01		49	0	0	0	0	0	0	0	0	1	1	1	0	1					1		15	0	1	2	2	1	1	0	0	0
939	2096875	0	0	0			0	2016-08-08	30.2333	30.2333	0		2019-02-01	0	2019-02-01	0	30.2333	2019-02-01		67	1	1	1	1	0	0	0	0	1	1	1	0	1					1		30	0	1	2	2	1	1	2	0	0
942	2097231	0	0	0			0	2014-02-25	60.0667	60.0667	0		2019-02-01	0	2019-02-01	0	60.0667	2019-02-01		47	0	0	0	0	0	0	0	0	1	1	1	0	1					1		25	0	1	1	2	1	2	2	0	1
944	2097320	0	0	0			0	2016-08-03	30.4	30.4	0		2019-02-01	0	2019-02-01	0	30.4	2019-02-01		54	1	0	0	0	0	0	0	0	1	1	1	0	1					1		85	0	1	1	2	1	2	2	0	0
945	2097518	0	0	0			0	2016-08-09	30.2	30.2	0		2019-02-01	0	2019-02-01	0	30.2	2019-02-01		46	0	0	0	0	0	0	0	0	2	1	1	0	1					1		10	0	1	1	2	1	2	2	0	1
946	2097560	0	0	0			0	2016-08-10	30.1667	30.1667	0		2019-02-01	0	2019-02-01	0	30.1667	2019-02-01		51	1	1	1	0	0	0	0	0	2	1	1	0	1					1		10	0	1	1	2	1	1	0	0	0
947	2097857	0	0	0			0	2016-08-18	29.9	29.9	0		2019-02-01	0	2019-02-01	0	29.9	2019-02-01		51	0	0	0	0	0	0	0	0	1	1	1	0	1					1		20	1	1	1	2	1	1	2	0	0
949	2098248	0	0	0			0	2013-11-28	63.0333	63.0333	0		2019-02-01	0	2019-02-01	0	63.0333	2019-02-01		48	0	0	0	0	0	0	0	0	2	1	1	0	1					1		50	0	1	1	2	1	1	2	0	1
952	2098499	0	0	0			0	2016-10-08	28.2	28.2	0		2019-02-01	0	2019-02-01	0	28.2	2019-02-01		54	1	0	0	0	0	0	0	0	1	1	1	0	1					1		25	0	1	1	2	1	1	2	0	0
953	2098575	0	0	0			0	2016-09-09	29.1667	29.1667	0		2019-02-01	0	2019-02-01	0	29.1667	2019-02-01		71	1	0	0	0	0	0	0	0	2	1	1	0	1					1		6	0	1	1	2	1	2	1	0	0
954	2098584	0	0	0			0	2016-09-08	29.2	29.2	0		2019-02-01	0	2019-02-01	0	29.2	2019-02-01		41	0	0	0	0	0	0	0	0	1	1	1	0	1					1		20	1	1	1	2	1	2	0	0	0
955	2098587	0	0	0			0	2016-09-23	28.7	28.7	0		2019-02-01	0	2019-02-01	0	28.7	2019-02-01		75	1	1	0	1	0	0	0	0	1	1	1	0	1					1		20	0	1	1	2	1	1	1	0	0
957	2098672	0	0	0			0	2016-10-13	28.0333	28.0333	0		2019-02-01	0	2019-02-01	0	28.0333	2019-02-01		47	0	0	0	0	0	0	0	0	1	1	1	0	1					1		40	0	1	2	2	1	1	0	0	0
959	2098684	0	0	0			0	2016-09-13	29.0333	29.0333	0		2019-02-01	0	2019-02-01	0	29.0333	2019-02-01		57	1	0	0	0	0	0	0	0	2	1	1	0	1					1		10	0	1	1	2	1	2	1	0	0
960	2098722	0	0	0			0	2016-10-14	28	28	0		2019-02-01	0	2019-02-01	0	28	2019-02-01		62	1	1	1	0	0	0	0	0	1	1	1	0	1					1		5	0	1	1	2	1	2	1	0	0
961	2098879	0	0	0			0	2016-09-20	28.8	28.8	0		2019-02-01	0	2019-02-01	0	28.8	2019-02-01		59	1	0	0	0	0	0	0	0	2	1	1	0	1					1		10	0	1	1	2	1	1	2	0	0
962	2099090	0	0	0			0	2016-07-18	30.9333	30.9333	0		2019-02-01	0	2019-02-01	0	30.9333	2019-02-01		53	0	0	0	0	0	0	0	0	2	1	1	0	1					1		15	0	1	1	2	1	2	2	0	0
964	2105913	0	0	0			0	2015-04-14	46.3	46.3	0		2019-02-01	0	2019-02-01	0	46.3	2019-02-01		33	0	1	1	0	0	0	0	0	2	1	1	0	1					1		15	0	1	1	2	1	2	1	0	0
966	2117684	0	0	0			0	2015-07-07	43.5	43.5	0		2019-02-01	0	2019-02-01	0	43.5	2019-02-01		37	0	0	0	0	0	0	0	0	1	1	1	0	1					1		2	1	1	1	2	1	2	0	0	0
967	2120410	0	0	0			0	2015-08-20	42.0333	42.0333	0		2019-02-01	0	2019-02-01	0	42.0333	2019-02-01		65	1	1	0	0	1	0	0	0	1	1	1	0	1					1		16	0	1	1	2	1	2	2	0	0
968	2121645	1	1	0			0	2015-08-11	22	42.3333	1	1	2017-06-01	0	2019-02-01	0	42.3333	2019-02-01		65	1	1	0	1	0	0	0	0	2	1	1	0	1					1		25	0	1	1	2	1	1	2	0	1
969	2127110	1	1	0			0	2015-09-24	40.8667	40.8667	0		2019-02-01	0	2019-02-01	0	40.8667	2019-02-01		58	1	1	0	1	0	0	0	0	2	1	1	0	1					1		25	0	1	1	2	1	2	0	0	0
970	2130229	0	0	0			0	2015-10-19	40.0333	40.0333	0		2019-02-01	0	2019-02-01	0	40.0333	2019-02-01		56	1	1	0	1	1	0	0	0	1	1	1	0	1					1		10	1	1	1	2	1	2	0	0	1
973	2134665	0	0	0			0	2015-11-30	38.6333	38.6333	0		2019-02-01	0	2019-02-01	0	38.6333	2019-02-01		59	1	1	0	1	0	0	0	0	1	1	1	0	1					1		15	0	1	1	2	1	1	0	0	0
974	2137073	0	0	0			0	2015-12-14	38.1667	38.1667	0		2019-02-01	0	2019-02-01	0	38.1667	2019-02-01		66	1	1	1	1	1	0	0	1	1	1	1	0	1					1		40	0	1	1	2	1	1	1	0	0
978	2144681	1	1	1	1	carboplatin+paclitaxel	3	2016-03-15	12.8333	35.1	0		2017-04-04	0	2019-02-01	0	35.1	2019-02-01		43	0	1	0	0	0	1	0	0	3	1	1	0	1					1		35	0	1	1	2	1	2	1	0	1
979	2146080	0	0	0			0	2016-02-19	35.9333	35.9333	0		2019-02-01	0	2019-02-01	0	35.9333	2019-02-01		43	0	1	0	1	0	0	1	0	1	1	1	0	1					1		55	0	1	1	2	1	1	2	0	0
980	2147834	0	0	0			0	2016-03-17	35.0333	35.0333	0		2019-02-01	0	2019-02-01	0	35.0333	2019-02-01		54	1	0	0	0	0	0	0	0	3	1	1	0	1					1		25	0	1	2	2	1	2	2	0	1
982	2150069	0	0	0			0	2016-05-30	26.9	32.5667	0		2018-08-15	0	2019-02-01	0	32.5667	2019-02-01		60	1	1	1	0	0	0	0	0	1	1	1	0	1					1		10	0	1	1	2	1	1	0	0	0
983	2151590	0	0	0			0	2013-11-28	63.0333	63.0333	0		2019-02-01	0	2019-02-01	0	63.0333	2019-02-01		59	1	0	0	0	0	0	0	0	2	1	1	0	1					1		25	0	1	1	2	1	1	1	0	0
984	2155449	0	0	0			0	2016-05-26	32.7	32.7	0		2019-02-01	0	2019-02-01	0	32.7	2019-02-01		37	0	0	0	0	0	0	0	0	2	1	1	0	1					1		30	0	1	1	2	1	2	1	0	0
985	2156022	0	0	0			0	2016-10-18	27.8667	27.8667	0		2019-02-01	0	2019-02-01	0	27.8667	2019-02-01		53	1	1	1	1	0	0	0	0	2	1	1	0	1					1		30	1	1	1	2	1	1	1	0	1
986	2157650	0	0	0			0	2016-06-02	32.4667	32.4667	0		2019-02-01	0	2019-02-01	0	32.4667	2019-02-01		48	0	0	0	0	0	0	0	1	1	1	1	0	1					1		80	1	1	1	2	1	1	2	0	0
987	2162676	0	0	0			0	2016-09-01	29.4333	29.4333	0		2019-02-01	0	2019-02-01	0	29.4333	2019-02-01		56	1	0	0	0	0	0	0	0	3	1	1	0	1					1		45	0	1	2	2	1	2	1	0	0
989	2178340	0	0	0			0	2016-11-14	26.9667	26.9667	0		2019-02-01	0	2019-02-01	0	26.9667	2019-02-01		66	1	0	0	0	0	0	0	0	2	1	1	0	1					1		15	0	1	1	2	1	1	0	0	0
990	2178358	0	0	0			0	2016-11-11	27.0667	27.0667	0		2019-02-01	0	2019-02-01	0	27.0667	2019-02-01		47	0	0	0	0	0	0	0	1	2	1	1	0	1					1		15	0	1	1	2	1	2	2	0	0
991	2178549	0	0	0			0	2016-11-17	26.8667	26.8667	0		2019-02-01	0	2019-02-01	0	26.8667	2019-02-01		57	1	0	0	0	0	0	0	0	2	1	1	0	1					1		20	0	1	1	2	1	1	0	0	0
992	2179768	0	0	0			0	2016-11-15	26.9333	26.9333	0		2019-02-01	0	2019-02-01	0	26.9333	2019-02-01		45	0	0	0	0	0	0	0	0	1	1	1	0	1					1		5	1	1	1	2	1	2	1	0	0
993	2180348	0	0	0			0	2016-11-30	26.4333	26.4333	0		2019-02-01	0	2019-02-01	0	26.4333	2019-02-01		60	1	1	1	1	0	0	0	0	2	1	1	0	1					1		30	0	1	1	2	1	1	2	0	0
994	2182672	0	0	0			0	2016-12-09	26.1333	26.1333	0		2019-02-01	0	2019-02-01	0	26.1333	2019-02-01		62	1	0	0	0	0	0	0	0	1	1	1	0	1					1		30	0	1	1	2	1	1	2	0	0
995	2185010	0	0	0			0	2016-12-30	25.4333	25.4333	0		2019-02-01	0	2019-02-01	0	25.4333	2019-02-01		50	0	0	0	0	0	0	0	0	1	1	1	0	1					1		10	1	1	1	2	1	1	0	0	0
998	2189252	0	0	0			0	2017-02-27	23.4667	23.4667	0		2019-02-01	0	2019-02-01	0	23.4667	2019-02-01		45	0	0	0	0	0	0	0	0	3	1	1	0	1					1		30	1	1	1	2	1	2	0	0	0
1000	2191530	0	0	0			0	2017-02-16	23.8333	23.8333	0		2019-02-01	0	2019-02-01	0	23.8333	2019-02-01		70	1	0	0	0	0	0	0	0	1	1	1	0	1					1		35	0	1	1	2	1	2	0	1	1
1001	2193561	0	0	0			0	2017-03-07	23.2	23.2	0		2019-02-01	0	2019-02-01	0	23.2	2019-02-01		54	1	0	0	0	0	0	0	0	1	1	1	0	1					1		25	0	1	1	2	1	1	1	0	0
1002	2194117	0	0	0			0	2013-11-28	63.0333	63.0333	0		2019-02-01	0	2019-02-01	0	63.0333	2019-02-01		40	0	0	0	0	0	0	0	0	1	1	1	0	1					1		30	0	1	1	2	1	1	2	0	0
1004	2197051	0	0	0			0	2014-02-24	60.1	60.1	0		2019-02-01	0	2019-02-01	0	60.1	2019-02-01		49	0	0	0	0	0	0	0	0	2	1	1	0	1					1		5	0	1	1	2	1	1	2	0	0
1006	2200075	0	0	0			0	2016-08-16	29.9667	29.9667	0		2019-02-01	0	2019-02-01	0	29.9667	2019-02-01		53	1	0	0	0	0	0	0	0	1	1	1	0	1					1		6	0	1	1	2	1	1	0	0	0
1008	2200919	0	0	0			0	2016-08-22	29.7667	29.7667	0		2019-02-01	0	2019-02-01	0	29.7667	2019-02-01		53	1	0	0	0	0	0	0	0	1	1	1	0	1					1		20	1	1	1	2	1	2	0	0	0
1010	2201549	0	0	0			0	2016-09-01	29.4333	29.4333	0		2019-02-01	0	2019-02-01	0	29.4333	2019-02-01		51	1	0	0	0	0	0	0	0	1	1	1	0	1					1		2	1	1	1	2	1	1	0	0	0
1011	2201885	0	0	0			0	2016-09-07	29.2333	29.2333	0		2019-02-01	0	2019-02-01	0	29.2333	2019-02-01		33	0	1	0	0	0	1	1	0	1	1	1	0	1					1		20	0	1	1	2	1	1	1	0	0
1012	2202158	0	0	0			0	2016-09-28	28.5333	28.5333	0		2019-02-01	0	2019-02-01	0	28.5333	2019-02-01		45	0	0	0	0	0	0	0	0	2	1	1	0	1					1		6	0	1	1	2	1	1	2	1	0
1013	2202191	0	0	0			0	2016-09-28	28.5333	28.5333	0		2019-02-01	0	2019-02-01	0	28.5333	2019-02-01		46	1	0	0	0	0	0	0	0	1	1	1	0	1					1		13	0	1	1	2	1	2	2	0	0
1014	2202275	0	0	0			0	2016-10-28	27.5333	27.5333	0		2019-02-01	0	2019-02-01	0	27.5333	2019-02-01		30	0	0	0	0	0	0	0	0	2	1	1	0	1					1		35	0	1	2	2	1	2	2	0	0
1016	2202670	0	0	0			0	2016-11-22	26.7	26.7	0		2019-02-01	0	2019-02-01	0	26.7	2019-02-01		36	0	1	0	0	0	1	0	0	1	1	1	0	1					1		2	1	1	1	2	1	2	0	0	0
1017	2202677	0	0	0			0	2016-10-19	27.8333	27.8333	0		2019-02-01	0	2019-02-01	0	27.8333	2019-02-01		59	1	1	1	1	0	0	0	0	2	1	1	0	1					1		20	0	1	1	2	1	1	2	0	0
1018	2202715	0	0	0			0	2016-12-08	26.1667	26.1667	0		2019-02-01	0	2019-02-01	0	26.1667	2019-02-01		63	1	0	0	0	0	0	0	0	2	1	1	0	1					1		35	0	1	1	2	1	1	1	1	0
1021	2202772	0	0	0			0	2016-11-18	26.8333	26.8333	0		2019-02-01	0	2019-02-01	0	26.8333	2019-02-01		55	1	0	0	0	0	0	0	0	2	1	1	0	1					1		80	0	1	1	2	1	1	2	0	1
1023	2202812	0	0	0			0	2016-10-21	27.7667	27.7667	0		2019-02-01	0	2019-02-01	0	27.7667	2019-02-01		49	0	0	0	0	0	0	0	1	1	1	1	0	1					1		23	0	1	1	2	1	2	0	0	0
1024	2202824	0	0	0			0	2016-10-21	27.7667	27.7667	0		2019-02-01	0	2019-02-01	0	27.7667	2019-02-01		48	0	0	0	0	0	0	0	0	3	1	1	0	1					1		85	0	1	2	2	1	2	1	1	0
1025	2203064	1	1	0			0	2016-10-31	27.4333	27.4333	0		2019-02-01	0	2019-02-01	0	27.4333	2019-02-01		51	1	0	0	0	0	0	0	0	2	1	1	0	1					1		50	0	1	1	2	1	2	2	0	0
1027	2203156	0	0	0			0	2016-11-02	27.3667	27.3667	0		2019-02-01	0	2019-02-01	0	27.3667	2019-02-01		47	1	0	0	0	0	0	0	0	1	1	1	0	1					1		6	0	1	1	2	1	2	2	0	0
1028	2203164	0	0	0			0	2016-11-02	27.3667	27.3667	0		2019-02-01	0	2019-02-01	0	27.3667	2019-02-01		55	1	0	0	0	0	0	0	0	1	1	1	0	1					1		2	1	1	2	2	1	2	2	0	0
1029	2203254	1	0	1	1	carboplatin+paclitaxel	6	2013-11-22	63.2333	63.2333	0		2019-02-01	0	2019-02-01	0	63.2333	2019-02-01		62	1	0	0	0	0	0	0	0	2	1	1	0	1					1		6	0	1	1	2	1	2	0	0	0
1030	2203264	0	0	0			0	2016-11-04	27.3	27.3	0		2019-02-01	0	2019-02-01	0	27.3	2019-02-01		57	1	1	1	0	0	0	0	0	1	1	1	0	1					1		30	0	1	1	2	1	1	0	0	0
1031	2203311	1	1	0			0	2013-11-21	63.2667	63.2667	0		2019-02-01	0	2019-02-01	0	63.2667	2019-02-01		42	0	0	0	0	0	0	0	0	2	1	1	0	1					1		88	0	1	2	2	1	1	1	0	1
1033	2203462	0	0	0			0	2016-11-11	27.0667	27.0667	0		2019-02-01	0	2019-02-01	0	27.0667	2019-02-01		55	1	0	0	0	0	0	0	0	1	1	1	0	1					1		10	0	1	1	2	1	2	0	0	0
1034	2203637	1	0	1	1	carboplatin+paclitaxel	3	2016-11-17	26.8667	26.8667	0		2019-02-01	0	2019-02-01	0	26.8667	2019-02-01		59	1	0	0	0	0	0	0	0	1	1	1	0	1					1		2	1	1	1	2	1	2	2	0	0
1036	2203687	0	0	0			0	2016-11-17	26.8667	26.8667	0		2019-02-01	0	2019-02-01	0	26.8667	2019-02-01		51	1	1	0	1	0	0	0	0	1	1	1	0	1					1		15	0	1	2	2	1	1	2	0	0
1037	2203689	0	0	0			0	2016-12-14	25.9667	25.9667	0		2019-02-01	0	2019-02-01	0	25.9667	2019-02-01		53	1	0	0	0	0	0	0	0	1	1	1	0	1					1		45	0	1	1	2	1	1	2	0	1
1040	2203914	0	0	0			0	2016-12-29	25.4667	25.4667	0		2019-02-01	0	2019-02-01	0	25.4667	2019-02-01		63	1	0	0	0	0	0	0	0	1	1	1	0	1					1		45	0	1	1	2	1	1	1	0	0
1041	2205538	0	0	0			0	2016-10-13	28.0333	28.0333	0		2019-02-01	0	2019-02-01	0	28.0333	2019-02-01		52	0	1	0	1	0	0	0	0	1	1	1	0	1					1		30	1	1	1	2	1	1	0	0	0
1042	2205899	0	0	0			0	2016-10-21	27.7667	27.7667	0		2019-02-01	0	2019-02-01	0	27.7667	2019-02-01		59	1	1	1	1	0	0	0	0	3	1	1	0	1					1		3	0	1	1	2	1	2	2	0	0
1043	2205985	0	0	0			0	2016-10-20	27.8	27.8	0		2019-02-01	0	2019-02-01	0	27.8	2019-02-01		57	1	0	0	0	0	0	0	0	3	1	1	0	1					1		6	0	1	2	2	1	1	2	0	0
1044	2206051	0	0	0			0	2016-09-18	28.8667	28.8667	0		2019-02-01	0	2019-02-01	0	28.8667	2019-02-01		59	1	1	1	1	0	0	0	0	1	1	1	0	1					1		6	0	1	1	2	1	1	2	0	0
1045	2206182	0	0	0			0	2016-09-27	28.5667	28.5667	0		2019-02-01	0	2019-02-01	0	28.5667	2019-02-01		47	0	0	0	0	0	0	0	0	2	1	1	0	1					1		15	0	1	1	2	1	2	2	0	0
1046	2206389	0	0	0			0	2016-10-09	28.1667	28.1667	0		2019-02-01	0	2019-02-01	0	28.1667	2019-02-01		44	0	0	0	0	0	0	0	0	1	1	1	0	1					1		6	0	1	1	2	1	1	0	1	0
1048	2206649	0	0	0			0	2016-10-25	27.6333	27.6333	0		2019-02-01	0	2019-02-01	0	27.6333	2019-02-01		54	1	0	0	0	0	0	0	0	1	1	1	0	1					1		30	0	1	1	2	1	1	0	0	0
1049	2207792	0	0	0			0	2016-11-07	27.2	27.2	0		2019-02-01	0	2019-02-01	0	27.2	2019-02-01		37	0	0	0	0	0	0	0	0	1	1	1	0	1					1		40	0	1	1	2	1	2	1	1	0
1051	2209796	0	0	0			0	2016-12-07	26.2	26.2	0		2019-02-01	0	2019-02-01	0	26.2	2019-02-01		68	1	1	1	1	0	0	0	0	1	1	1	0	1					1		15	0	1	1	2	1	1	2	0	0
1053	2209921	0	0	0			0	2016-12-09	26.1333	26.1333	0		2019-02-01	0	2019-02-01	0	26.1333	2019-02-01		48	0	0	0	0	0	0	0	0	2	1	1	0	1					1		25	1	1	1	2	1	1	0	0	0
1054	2209977	0	0	0			0	2017-01-20	24.7333	24.7333	0		2019-02-01	0	2019-02-01	0	24.7333	2019-02-01		35	0	1	1	0	0	1	0	0	2	1	1	0	1					1		6	0	1	1	2	1	2	1	0	0
1055	2210056	1	1	1	1	carboplatin+paclitaxel	6	2017-01-20	24.7333	24.7333	0		2019-02-01	0	2019-02-01	0	24.7333	2019-02-01		52	1	1	0	0	0	1	0	0	3	1	1	0	1					1		20	0	1	1	2	1	1	2	0	0
1057	2210355	0	0	0			0	2016-12-22	25.7	25.7	0		2019-02-01	0	2019-02-01	0	25.7	2019-02-01		51	1	0	0	0	0	0	0	0	2	1	1	0	1					1		40	0	1	2	2	1	2	0	0	0
1061	2210509	1	1	0			0	2016-12-27	25.5333	25.5333	0		2019-02-01	0	2019-02-01	0	25.5333	2019-02-01		45	0	0	0	0	0	0	0	0	1	1	1	0	1					1		70	0	1	2	2	1	2	2	0	0
1068	2211177	0	0	0			0	2017-02-07	24.1333	24.1333	0		2019-02-01	0	2019-02-01	0	24.1333	2019-02-01		58	1	1	1	0	0	0	0	0	2	1	1	0	1					1		50	0	1	1	2	1	1	2	0	0
1069	2211414	1	1	0			0	2017-01-23	24.6333	24.6333	0		2019-02-01	0	2019-02-01	0	24.6333	2019-02-01		60	1	1	0	1	0	0	0	0	2	1	1	0	1					1		10	0	1	1	2	1	1	0	0	0
1071	2211640	0	0	0			0	2017-02-16	23.8333	23.8333	0		2019-02-01	0	2019-02-01	0	23.8333	2019-02-01		52	1	1	0	0	1	0	0	0	1	1	1	0	1					1		10	1	1	1	2	1	2	0	0	0
1073	2211782	0	0	0			0	2017-02-09	24.0667	24.0667	0		2019-02-01	0	2019-02-01	0	24.0667	2019-02-01		54	1	0	0	0	0	0	0	0	1	1	1	0	1					1		25	0	1	1	2	1	1	0	0	0
1074	2211799	0	0	0			0	2017-02-08	24.1	24.1	0		2019-02-01	0	2019-02-01	0	24.1	2019-02-01		49	0	0	0	0	0	0	0	0	1	1	1	0	1					1		32	1	1	1	2	1	1	2	0	0
1075	2211893	0	0	0			0	2017-02-13	23.9333	23.9333	0		2019-02-01	0	2019-02-01	0	23.9333	2019-02-01		52	0	1	0	1	0	0	0	0	1	1	1	0	1					1		30	0	1	1	2	1	2	0	0	1
1076	2212634	0	0	0			0	2016-12-08	26.1667	26.1667	0		2019-02-01	0	2019-02-01	0	26.1667	2019-02-01		68	1	1	0	1	0	0	0	0	1	1	1	0	1					1		16	0	1	1	2	1	1	2	0	0
1077	2212654	0	0	0			0	2017-01-12	25	25	0		2019-02-01	0	2019-02-01	0	25	2019-02-01		55	1	1	0	1	0	0	0	0	1	1	1	0	1					1		5	0	1	1	2	1	2	0	0	0
1078	2213287	0	0	0			0	2016-12-22	25.7	25.7	0		2019-02-01	0	2019-02-01	0	25.7	2019-02-01		55	1	1	0	1	0	0	0	0	2	1	1	0	1					1		15	0	1	1	2	1	1	2	0	0
1079	2213310	0	0	0			0	2014-05-14	57.4667	57.4667	0		2019-02-01	0	2019-02-01	0	57.4667	2019-02-01		42	0	0	0	0	0	0	0	0	1	1	1	0	1					1		20	1	1	1	2	1	2	1	0	0
1080	2214189	0	0	0			0	2017-01-09	25.1	25.1	0		2019-02-01	0	2019-02-01	0	25.1	2019-02-01		55	1	1	0	1	0	0	0	0	2	1	1	0	1					1		18	0	1	1	2	1	2	0	0	0
1081	2214361	1	0	1	1	carboplatin+paclitaxel	3	2013-11-08	63.7	63.7	0		2019-02-01	0	2019-02-01	0	63.7	2019-02-01		43	0	0	0	0	0	0	0	0	2	1	1	0	1					1		30	0	1	1	2	1	2	2	0	0
1082	2214385	0	0	0			0	2017-01-04	25.2667	25.2667	0		2019-02-01	0	2019-02-01	0	25.2667	2019-02-01		56	1	0	0	0	0	0	0	0	2	1	1	0	1					1		22	0	1	1	2	1	2	1	0	0
1084	2214919	0	0	0			0	2017-01-12	25	25	0		2019-02-01	0	2019-02-01	0	25	2019-02-01		59	1	0	0	0	0	0	0	0	1	1	1	0	1					1		40	0	1	1	2	1	1	2	0	0
1085	2215736	0	0	0			0	2013-11-08	63.7	63.7	0		2019-02-01	0	2019-02-01	0	63.7	2019-02-01		32	0	0	0	0	0	0	0	0	1	1	1	0	1					1		2	1	1	2	2	1	2	0	0	0
1087	2216416	0	0	0			0	2017-02-16	23.8333	23.8333	0		2019-02-01	0	2019-02-01	0	23.8333	2019-02-01		53	1	0	0	0	0	0	0	0	1	1	1	0	1					1		2	1	1	1	2	1	2	0	0	0
1088	2216818	0	0	0			0	2017-02-22	23.6333	23.6333	0		2019-02-01	0	2019-02-01	0	23.6333	2019-02-01		52	1	0	0	0	0	0	0	0	1	1	1	0	1					1		6	0	1	1	2	1	2	1	0	0
1090	2217291	0	0	0			0	2017-03-01	23.4	23.4	0		2019-02-01	0	2019-02-01	0	23.4	2019-02-01		61	1	0	0	0	0	0	0	0	2	1	1	0	1					1		5	0	1	1	2	1	2	2	0	1
1091	2217472	0	0	0			0	2017-03-02	23.3667	23.3667	0		2019-02-01	0	2019-02-01	0	23.3667	2019-02-01		54	1	0	0	0	0	0	0	0	1	1	1	0	1					1		30	0	1	1	2	1	1	0	0	1
1092	2217489	0	0	0			0	2017-02-16	23.8333	23.8333	0		2019-02-01	0	2019-02-01	0	23.8333	2019-02-01		45	0	0	0	0	0	0	0	0	1	1	1	0	1					1		10	0	1	1	2	1	2	2	0	0
1093	2217520	0	0	0			0	2017-02-17	23.8	23.8	0		2019-02-01	0	2019-02-01	0	23.8	2019-02-01		51	0	0	0	0	0	0	0	0	1	1	1	0	1					1		2	1	1	1	2	1	2	0	0	0
1094	2217587	0	0	0			0	2013-11-07	63.7333	63.7333	0		2019-02-01	0	2019-02-01	0	63.7333	2019-02-01		60	1	1	1	1	0	0	0	0	2	1	1	0	1					1		28	0	1	2	2	1	2	0	0	0
1095	2217597	0	0	0			0	2013-11-07	63.7333	63.7333	0		2019-02-01	0	2019-02-01	0	63.7333	2019-02-01		53	1	0	0	0	0	0	0	0	1	1	1	0	1					1		10	1	1	1	2	1	2	2	0	1
1099	2217903	0	0	0			0	2017-03-02	23.3667	23.3667	0		2019-02-01	0	2019-02-01	0	23.3667	2019-02-01		63	1	1	1	0	0	0	0	0	1	1	1	0	1					1		12	1	1	1	2	1	1	0	0	0
1100	2217917	0	0	0			0	2017-03-01	23.4	23.4	0		2019-02-01	0	2019-02-01	0	23.4	2019-02-01		64	1	0	0	0	0	0	0	0	1	1	1	0	1					1		20	0	1	1	2	1	1	2	0	0
1102	2218012	0	0	0			0	2017-03-02	23.3667	23.3667	0		2019-02-01	0	2019-02-01	0	23.3667	2019-02-01		62	1	1	0	1	0	0	0	0	2	1	1	0	1					1		8	0	1	1	2	1	2	0	1	0
1103	2218105	0	0	0			0	2017-03-06	23.2333	23.2333	0		2019-02-01	0	2019-02-01	0	23.2333	2019-02-01		47	0	0	0	0	0	0	0	0	1	1	1	0	1					1		25	0	1	1	2	1	1	2	0	0
1109	2218669	0	0	0			0	2014-02-20	60.2333	60.2333	0		2019-02-01	0	2019-02-01	0	60.2333	2019-02-01		55	1	0	0	0	0	0	0	0	2	1	1	0	1					1		5	1	1	1	2	1	2	2	0	0
1110	2218698	0	0	0			0	2013-11-01	63.9333	63.9333	0		2019-02-01	0	2019-02-01	0	63.9333	2019-02-01		67	1	1	1	0	0	0	0	0	1	1	1	0	1					1		12	0	1	2	2	1	1	1	0	0
1112	2218750	1	1	0			0	2013-10-31	63.9667	63.9667	0		2019-02-01	0	2019-02-01	0	63.9667	2019-02-01		57	1	0	0	0	0	0	0	0	2	1	1	0	1					1		17	0	1	1	2	1	1	1	1	0
1114	2218859	1	1	0			0	2014-05-13	57.5	57.5	0		2019-02-01	0	2019-02-01	0	57.5	2019-02-01		43	0	0	0	0	0	0	0	0	2	1	1	0	1					1		25	0	1	1	2	1	1	2	1	0
1115	2218876	0	0	0			0	2013-10-29	64.0333	64.0333	0		2019-02-01	0	2019-02-01	0	64.0333	2019-02-01		59	1	0	0	0	0	0	0	0	2	1	1	0	1					1		60	0	1	1	2	1	2	2	0	0
1116	2218888	0	0	0			0	2017-03-13	23	23	0		2019-02-01	0	2019-02-01	0	23	2019-02-01		71	1	1	1	1	0	0	0	0	1	1	1	0	1					1		25	0	1	1	2	1	1	0	0	0
1117	2218898	0	0	0			0	2013-10-24	64.2	64.2	0		2019-02-01	0	2019-02-01	0	64.2	2019-02-01		41	0	0	0	0	0	0	0	0	1	1	1	0	1					1		3	1	1	1	2	1	2	0	0	0
1118	2218914	0	0	0			0	2013-10-22	64.2667	64.2667	0		2019-02-01	0	2019-02-01	0	64.2667	2019-02-01		46	0	0	0	0	0	0	0	0	1	1	1	0	1					1		8	0	1	1	2	1	1	2	0	0
1119	2218952	0	0	0			0	2014-05-13	57.5	57.5	0		2019-02-01	0	2019-02-01	0	57.5	2019-02-01		46	0	0	0	0	0	0	0	0	1	1	1	0	1					1		40	0	1	1	2	1	2	2	0	0
1121	2219005	0	0	0			0	2014-02-13	60.4667	60.4667	0		2019-02-01	0	2019-02-01	0	60.4667	2019-02-01		58	1	0	0	0	0	0	0	0	2	1	1	0	1					1		55	0	1	1	2	1	1	0	0	0
1122	2219222	0	0	0			0	2013-10-15	64.5	64.5	0		2019-02-01	0	2019-02-01	0	64.5	2019-02-01		48	0	0	0	0	0	0	0	0	1	1	1	0	1					1		20	1	1	1	2	1	2	1	0	0
1123	2219446	0	0	0			0	2013-10-15	64.5	64.5	0		2019-02-01	0	2019-02-01	0	64.5	2019-02-01		65	1	0	0	0	0	0	0	0	2	1	1	0	1					1		20	0	1	1	2	1	2	2	0	0
1124	2219637	0	0	0			0	2013-10-15	64.5	64.5	0		2019-02-01	0	2019-02-01	0	64.5	2019-02-01		66	1	0	0	0	0	0	0	0	1	1	1	0	1					1		18	1	1	1	2	1	2	0	0	0
1125	2219823	0	0	0			0	2013-10-12	64.6	64.6	0		2019-02-01	0	2019-02-01	0	64.6	2019-02-01		45	0	0	0	0	0	0	0	0	1	1	1	0	1					1		12	0	1	1	2	1	1	2	0	0
1126	2220220	0	0	0			0	2017-02-28	23.4333	23.4333	0		2019-02-01	0	2019-02-01	0	23.4333	2019-02-01		42	0	0	0	0	0	0	0	0	1	1	1	0	1					1		10	0	1	1	2	1	2	1	0	0
1127	2220553	0	0	0			0	2017-02-28	23.4333	23.4333	0		2019-02-01	0	2019-02-01	0	23.4333	2019-02-01		46	0	1	0	0	0	1	0	0	1	1	1	0	1					1		80	0	1	2	2	1	1	1	0	0
1129	2221666	1	1	0			0	2014-05-12	48.9667	57.5333	0		2018-05-20	0	2019-02-01	0	57.5333	2019-02-01		50	1	0	0	0	0	0	0	0	1	1	1	0	1					1		35	0	1	1	2	1	1	2	1	0
1130	2222549	0	0	0			0	2013-10-10	64.6667	64.6667	0		2019-02-01	0	2019-02-01	0	64.6667	2019-02-01		58	1	0	0	0	0	0	0	0	1	1	1	0	1					1		30	0	1	1	2	1	1	0	0	0
1131	2223114	0	0	0			0	2013-10-09	64.7	64.7	0		2019-02-01	0	2019-02-01	0	64.7	2019-02-01		56	1	0	0	0	0	0	0	0	2	1	1	0	1					1		7	0	1	1	2	1	2	2	1	0
1132	2223230	1	1	1	1	carboplatin+paclitaxel	3	2014-02-12	60.5	60.5	0		2019-02-01	0	2019-02-01	0	60.5	2019-02-01		63	1	0	0	0	0	0	0	0	2	1	1	0	1					1		20	0	1	1	2	1	2	0	1	0
1133	2223449	0	0	0			0	2013-10-08	64.7333	64.7333	0		2019-02-01	0	2019-02-01	0	64.7333	2019-02-01		65	1	0	0	0	0	0	0	0	2	1	1	0	1					1		6	1	1	1	2	1	2	2	0	0
1134	2223618	0	0	0			0	2014-05-07	57.7	57.7	0		2019-02-01	0	2019-02-01	0	57.7	2019-02-01		59	1	0	0	0	0	0	0	0	2	1	1	0	1					1		24	0	1	1	2	1	2	1	0	0
1136	2223717	0	0	0			0	2013-09-27	65.1	65.1	0		2019-02-01	0	2019-02-01	0	65.1	2019-02-01		45	1	0	0	0	0	0	0	0	1	1	1	0	1					1		2	1	1	1	2	1	2	0	0	0
1137	2223718	0	0	0			0	2014-05-06	57.7333	57.7333	0		2019-02-01	0	2019-02-01	0	57.7333	2019-02-01		53	1	0	0	0	0	0	0	0	1	1	1	0	1					1		8	0	1	1	2	1	2	1	0	0
1139	2223860	0	0	0			0	2013-09-26	65.1333	65.1333	0		2019-02-01	0	2019-02-01	0	65.1333	2019-02-01		52	1	0	0	0	0	0	0	0	1	1	1	0	1					1		8	0	1	1	2	1	2	1	0	0
1140	2223941	0	0	0			0	2014-05-06	57.7333	57.7333	0		2019-02-01	0	2019-02-01	0	57.7333	2019-02-01		43	0	0	0	0	0	0	0	0	2	1	1	0	1					1		30	1	1	1	2	1	1	0	0	0
1142	2224037	1	1	0			0	2013-09-24	65.2	65.2	0		2019-02-01	0	2019-02-01	0	65.2	2019-02-01		50	1	0	0	0	0	0	0	0	2	1	1	0	1					1		30	0	1	1	2	1	2	0	1	0
1143	2224086	0	0	0			0	2013-09-24	65.2	65.2	0		2019-02-01	0	2019-02-01	0	65.2	2019-02-01		56	1	0	0	0	0	0	0	0	1	1	1	0	1					1		35	1	1	1	2	1	2	2	1	0
1144	2224226	0	0	0			0	2013-09-23	65.2333	65.2333	0		2019-02-01	0	2019-02-01	0	65.2333	2019-02-01		44	0	0	0	0	0	0	0	0	3	1	1	0	1					1		30	0	1	2	2	1	1	0	0	1
1145	2224275	0	0	0			0	2013-09-22	65.2667	65.2667	0		2019-02-01	0	2019-02-01	0	65.2667	2019-02-01		50	0	0	0	0	0	0	0	0	3	1	1	0	1					1		35	0	1	2	2	1	2	2	0	0
1147	2226029	0	0	0			0	2013-09-17	65.4333	65.4333	0		2019-02-01	0	2019-02-01	0	65.4333	2019-02-01		64	1	0	0	0	0	0	0	0	1	1	1	0	1					1		20	0	1	1	2	1	1	2	0	0
1148	2226331	0	0	0			0	2013-09-16	65.4667	65.4667	0		2019-02-01	0	2019-02-01	0	65.4667	2019-02-01		74	1	0	0	0	0	0	0	0	2	1	1	0	1					1		2	0	1	1	2	1	2	0	0	0
1150	2226910	0	0	0			0	2013-09-11	65.6333	65.6333	0		2019-02-01	0	2019-02-01	0	65.6333	2019-02-01		53	1	0	0	0	0	0	0	0	1	1	1	0	1					1		6	0	1	1	2	1	1	0	0	0
1151	2226940	0	0	0			0	2014-04-30	57.9333	57.9333	0		2019-02-01	0	2019-02-01	0	57.9333	2019-02-01		56	1	0	0	0	0	0	0	0	2	1	1	0	1					1		10	0	1	1	2	1	1	1	0	0
1152	2227437	0	0	0			0	2013-09-11	65.6333	65.6333	0		2019-02-01	0	2019-02-01	0	65.6333	2019-02-01		56	1	0	0	0	0	0	0	0	2	1	1	0	1					1		15	0	1	1	2	1	1	0	1	1
1155	2230037	1	0	1	1	carboplatin+paclitaxel	1	2014-04-30	57.9333	57.9333	0		2019-02-01	0	2019-02-01	0	57.9333	2019-02-01		53	1	0	0	0	0	0	0	0	1	1	1	0	1					1		30	1	1	1	2	1	1	0	0	0
1156	2230055	0	0	0			0	2014-04-29	57.9667	57.9667	0		2019-02-01	0	2019-02-01	0	57.9667	2019-02-01		61	1	0	0	0	0	0	0	0	1	1	1	0	1					1		30	0	1	1	2	1	1	2	0	0
1157	2230111	1	1	0			0	2014-02-11	60.5333	60.5333	0		2019-02-01	0	2019-02-01	0	60.5333	2019-02-01		64	1	0	0	0	0	0	0	0	2	1	1	0	1					1		7	0	1	1	2	1	1	0	0	0
1158	2230312	0	0	0			0	2014-04-21	58.2333	58.2333	0		2019-02-01	0	2019-02-01	0	58.2333	2019-02-01		58	1	0	0	0	0	0	0	0	2	1	1	0	1					1		40	0	1	1	2	1	1	0	0	0
1160	A026950	0	0	0			0	2012-12-13	74.7	74.7	0		2019-02-01	0	2019-02-01	0	74.7	2019-02-01		62	1	0	0	0	0	0	0	0	2	1	1	0	1					1		6	0	1	1	2	1	1	0	0	1
1162	C167749	0	0	0			0	2010-08-18	102.967	102.967	0		2019-02-01	0	2019-02-01	0	102.967	2019-02-01		60	1	1	1	1	0	0	0	0	2	1	1	0	1					1		30	0	1	2	2	1	1	0	0	1
1164	C214360	0	0	0			0	2016-12-13	26	26	0		2019-02-01	0	2019-02-01	0	26	2019-02-01		68	1	1	1	1	1	1	0	0	2	1	1	0	1					1		15	0	1	1	2	1	1	2	0	0
1165	C217429	0	0	0			0	2015-10-30	39.6667	39.6667	0		2019-02-01	0	2019-02-01	0	39.6667	2019-02-01		73	1	0	0	0	0	0	1	0	2	1	1	0	1					1		6	0	1	2	2	1	2	2	0	0
1166	C236955	0	0	0			0	2011-09-20	89.7	89.7	0		2019-02-01	0	2019-02-01	0	89.7	2019-02-01		49	1	0	0	0	0	0	0	0	1	1	1	0	1					1		2	1	1	1	2	1	1	1	0	0
1167	C240581	0	0	0			0	2014-02-11												53	1	0	0	0	0	0	0	0	2	1	1	0	1					1		40	0	1	1	2	1	2	2	0	0
1169	C288599	0	0	0			0	2016-04-25	33.7333	33.7333	0		2019-02-01	0	2019-02-01	0	33.7333	2019-02-01		51	1	0	0	0	0	0	0	0	1	1	1	0	1					1		6	0	1	2	2	1	2	0	0	0
1170	C298916	0	0	0			0	2010-07-15	104.1	104.1	0		2019-02-01	0	2019-02-01	0	104.1	2019-02-01		50	0	1	0	1	0	0	0	0	1	1	1	0	1					1		15	1	1	2	2	1	2	1	0	0
1171	C305367	0	0	0			0	2016-02-01	36.5333	36.5333	0		2019-02-01	0	2019-02-01	0	36.5333	2019-02-01		61	1	0	0	0	0	0	0	0	2	1	1	0	1					1		20	0	1	1	2	1	2	1	0	0
1172	C309402	0	0	0			0	2012-06-24	80.4333	80.4333	0		2019-02-01	0	2019-02-01	0	80.4333	2019-02-01		62	1	0	0	0	0	0	0	0	2	1	1	0	1					1		6	0	1	1	2	1	1	0	0	0
1177	C319156	0	0	0			0	2013-07-18	67.4667	67.4667	0		2019-02-01	0	2019-02-01	0	67.4667	2019-02-01		48	0	1	0	1	0	0	0	0	1	1	1	0	1					1		20	1	1	1	2	1	1	2	0	0
1179	C334921	0	0	0			0	2012-11-13	75.7	75.7	0		2019-02-01	0	2019-02-01	0	75.7	2019-02-01		64	1	0	0	0	0	0	0	0	1	1	1	0	1					1		40	0	1	1	2	1	1	1	0	0
1180	C351294	0	0	0			0	2016-10-13	28.0333	28.0333	0		2019-02-01	0	2019-02-01	0	28.0333	2019-02-01		54	1	1	1	0	0	0	0	0	1	1	1	0	1					1		80	0	1	2	2	1	2	2	0	1
1184	C435779	0	0	0			0	2016-08-16	29.9667	29.9667	0		2019-02-01	0	2019-02-01	0	29.9667	2019-02-01		51	0	1	1	0	0	0	0	0	1	1	1	0	1					1		40	1	1	1	2	1	2	0	0	0
1187	C488656	0	0	0			0	2012-04-28												45	0	0	0	0	0	0	0	0	1	1	1	0	1					1		18	0	1	1	2	1	1	0	0	0
1190	C531718	1	1	0			0	2017-02-08	24.1	24.1	0		2019-02-01	0	2019-02-01	0	24.1	2019-02-01		50	1	1	0	1	0	0	0	0	1	1	1	0	1					1		35	0	1	1	2	1	1	0	0	0
1191	C537637	1	1	0			0	2012-02-22	84.5333	84.5333	0		2019-02-01	0	2019-02-01	0	84.5333	2019-02-01		54	1	1	1	1	0	0	0	0	2	1	1	0	1					1		12	0	1	2	2	1	1	1	0	1
1193	C555655	0	0	0			0	2013-09-06	65.8	65.8	0		2019-02-01	0	2019-02-01	0	65.8	2019-02-01		49	0	0	0	0	0	0	0	1	1	1	1	0	1					1		50	1	1	1	2	1	1	2	0	0
1195	C568743	0	0	0			0	2013-11-29	63	63	0		2019-02-01	0	2019-02-01	0	63	2019-02-01		65	1	1	1	1	0	0	0	0	1	1	1	0	1					1		20	1	1	1	2	1	1	0	0	0
1197	C572117	0	0	0			0	2014-06-26	56.0333	56.0333	0		2019-02-01	0	2019-02-01	0	56.0333	2019-02-01		58	1	0	0	0	0	0	0	0	1	1	1	0	1					1		30	0	1	2	2	1	2	2	0	0
1198	C572927	1	1	0			0	2014-12-31	49.7667	49.7667	0		2019-02-01	0	2019-02-01	0	49.7667	2019-02-01		64	1	1	0	1	0	0	0	0	3	1	1	0	1					1		6	0	1	2	2	1	2	2	0	0
1199	C583093	0	0	0			0	2014-06-03	56.8	56.8	0		2019-02-01	0	2019-02-01	0	56.8	2019-02-01		60	1	1	0	1	0	0	0	0	1	1	1	0	1					1		15	1	1	1	2	1	1	1	0	0
1200	C591614	0	0	0			0	2013-09-24	65.2	65.2	0		2019-02-01	0	2019-02-01	0	65.2	2019-02-01		45	0	1	0	1	0	0	0	0	1	1	1	0	1					1		20	1	1	1	2	1	1	0	0	0
1201	C597887	0	0	0			0	2015-12-22												47	0	0	0	0	0	0	0	0	1	1	1	0	1					1		45	0	1	1	2	1	1	2	0	0
1202	C606426	0	0	0			0	2015-08-07	42.4667	42.4667	0		2019-02-01	0	2019-02-01	0	42.4667	2019-02-01		42	0	1	1	1	0	0	0	0	2	1	1	0	1					1		35	0	1	1	2	1	1	2	0	0
1203	C627959	0	0	0			0	2013-11-28	63.0333	63.0333	0		2019-02-01	0	2019-02-01	0	63.0333	2019-02-01		66	1	1	0	1	0	0	0	0	2	1	1	0	1					1		35	0	1	1	2	1	2	0	1	0
1204	C639562	0	0	0			0	2015-11-24	38.8333	38.8333	0		2019-02-01	0	2019-02-01	0	38.8333	2019-02-01		58	1	1	0	1	0	0	0	0	2	1	1	0	1					1		21	0	1	2	2	1	1	2	0	0
1208	C657222	0	0	0			0	2010-10-15												53	1	0	0	0	0	0	0	0	1	1	1	0	1					1		18	0	1	2	2	1	1	2	0	0
1209	C657856	0	0	0			0	2014-07-23	55.1333	55.1333	0		2019-02-01	0	2019-02-01	0	55.1333	2019-02-01		75	1	1	1	1	0	0	0	0	1	1	1	0	1					1		45	0	1	1	2	1	1	0	0	0
1211	C670424	0	0	0			0	2010-06-29	104.633	104.633	0		2019-02-01	0	2019-02-01	0	104.633	2019-02-01		53	1	0	0	0	0	0	0	0	1	1	1	0	1					1		4	0	1	1	2	1	1	2	1	0
1212	C687234	0	0	0			0	2016-08-17	29.9333	29.9333	0		2019-02-01	0	2019-02-01	0	29.9333	2019-02-01		54	1	0	0	0	0	0	0	0	2	1	1	0	1					1		6	0	1	1	2	1	1	0	0	0
1213	C688739	0	0	0			0	2016-05-06	33.3667	33.3667	0		2019-02-01	0	2019-02-01	0	33.3667	2019-02-01		58	1	1	1	1	0	0	0	0	2	1	1	0	1					1		22	0	1	1	2	1	2	2	0	0
1216	C704568	0	0	0			0	2014-02-11	60.5333	60.5333	0		2019-02-01	0	2019-02-01	0	60.5333	2019-02-01		55	1	1	1	1	1	0	0	0	2	1	1	0	1					1		15	0	1	2	2	1	1	1	0	0
1218	C718418	0	0	0			0	2016-06-16	32	32	0		2019-02-01	0	2019-02-01	0	32	2019-02-01		43	0	0	0	0	0	0	1	0	2	1	1	0	1					1		40	0	1	1	2	1	1	2	0	0
1219	C726234	0	0	0			0	2010-08-16	103.033	103.033	0		2019-02-01	0	2019-02-01	0	103.033	2019-02-01		36	0	0	0	0	0	0	0	0	1	1	1	0	1					1		6	0	1	2	2	1	1	0	0	1
1220	C730685	0	0	0			0	2013-10-12	64.6	64.6	0		2019-02-01	0	2019-02-01	0	64.6	2019-02-01		56	1	1	0	0	1	0	0	0	1	1	1	0	1					1		10	0	1	1	2	1	2	0	0	0
1221	C738012	0	0	0			0	2016-04-20	33.9	33.9	0		2019-02-01	0	2019-02-01	0	33.9	2019-02-01		47	0	0	0	0	0	0	0	0	3	1	1	0	1					1		40	0	1	1	2	1	1	2	1	0
1222	C738398	0	0	0			0	2016-03-16	35.0667	35.0667	0		2019-02-01	0	2019-02-01	0	35.0667	2019-02-01		64	1	0	0	0	0	0	0	0	1	1	1	0	1					1		10	1	1	2	2	1	2	0	0	0
1223	C752869	0	0	0			0	2016-08-23	29.7333	29.7333	0		2019-02-01	0	2019-02-01	0	29.7333	2019-02-01		42	0	1	1	1	0	1	0	0	2	1	1	0	1					1		6	0	1	1	2	1	1	2	0	0
1224	C769484	0	0	0			0	2015-02-28	47.8	47.8	0		2019-02-01	0	2019-02-01	0	47.8	2019-02-01		51	1	0	0	0	0	0	0	0	1	1	1	0	1					1		40	0	1	1	2	1	2	2	0	0
1226	C783326	0	0	0			0	2017-03-06	23.2333	23.2333	0		2019-02-01	0	2019-02-01	0	23.2333	2019-02-01		56	0	1	1	1	0	1	0	0	1	1	1	0	1					1		35	0	1	1	2	1	2	0	0	1
1227	C784262	0	0	0			0	2013-03-28	71.2	71.2	0		2019-02-01	0	2019-02-01	0	71.2	2019-02-01		53	1	0	0	0	0	0	0	0	1	1	1	0	1					1		2	1	1	1	2	1	2	0	0	0
1229	C801703	0	0	0			0	2013-04-25	70.2667	70.2667	0		2019-02-01	0	2019-02-01	0	70.2667	2019-02-01		50	0	1	1	1	0	0	0	0	2	1	1	0	1					1		10	0	1	2	2	1	2	2	0	0
1231	C805388	0	0	0			0	2011-07-07	92.2	92.2	0		2019-02-01	0	2019-02-01	0	92.2	2019-02-01		43	0	0	0	0	0	0	0	0	1	1	1	0	1					1		35	0	1	1	2	1	1	0	0	0
1232	C827968	0	0	0			0	2015-12-28	37.7	37.7	0		2019-02-01	0	2019-02-01	0	37.7	2019-02-01		49	0	0	0	0	0	0	0	0	1	1	1	0	1					1		6	0	1	1	2	1	1	1	0	0
1241	C876321	0	0	0			0	2013-01-09	73.8	73.8	0		2019-02-01	0	2019-02-01	0	73.8	2019-02-01		62	1	0	0	0	0	0	0	0	1	1	1	0	1					1		3	0	1	1	2	1	1	0	0	0
1242	C877071	0	0	0			0	2013-09-04	65.8667	65.8667	0		2019-02-01	0	2019-02-01	0	65.8667	2019-02-01		51	0	0	0	0	0	0	0	0	2	1	1	0	1					1		22	0	1	1	2	1	1	1	0	0
1243	C879957	1	1	0			0	2013-06-05	68.9	68.9	0		2019-02-01	0	2019-02-01	0	68.9	2019-02-01		51	0	1	1	0	0	1	0	0	1	1	1	0	1					1		80	0	1	2	2	1	2	0	0	1
1245	C883340	0	0	0			0	2014-05-07	57.7	57.7	0		2019-02-01	0	2019-02-01	0	57.7	2019-02-01		68	1	1	1	0	0	0	0	0	2	1	1	0	1					1		40	0	1	1	2	1	1	0	0	0
1247	C902711	0	0	0			0	2015-01-12	49.3667	49.3667	0		2019-02-01	0	2019-02-01	0	49.3667	2019-02-01		42	1	1	1	0	0	1	0	0	2	1	1	0	1					1		6	0	1	1	2	1	2	1	0	0
1250	C906455	0	0	0			0	2010-11-04	100.367	100.367	0		2019-02-01	0	2019-02-01	0	100.367	2019-02-01		56	1	1	0	1	0	0	0	0	2	1	1	0	1					1		28	0	1	1	2	1	1	0	0	0
1252	C906803	0	0	0			0	2011-03-28	95.5667	95.5667	0		2019-02-01	0	2019-02-01	0	95.5667	2019-02-01		71	1	1	1	0	0	0	0	0	1	1	1	0	1					1		30	0	1	2	2	1	2	0	0	0
1253	C906938	0	0	0			0	2011-03-07	96.2667	96.2667	0		2019-02-01	0	2019-02-01	0	96.2667	2019-02-01		56	1	1	0	1	0	0	0	0	1	1	1	0	1					1		15	1	1	2	2	1	1	0	0	0
1255	C907435	0	0	0			0	2011-08-15												48	0	0	0	0	0	0	0	0	2	1	1	0	1					1		30	0	1	1	2	1	1	0	0	1
1256	C908598	0	0	0			0	2012-04-17	82.7	82.7	0		2019-02-01	0	2019-02-01	0	82.7	2019-02-01		50	0	0	0	0	0	0	0	0	1	1	1	0	1					1		15	0	1	1	2	1	2	0	0	0
1257	C908916	0	0	0			0	2012-07-17	79.6667	79.6667	0		2019-02-01	0	2019-02-01	0	79.6667	2019-02-01		54	1	0	0	0	0	0	0	0	2	1	1	0	1					1		6	0	1	1	2	1	1	2	0	0
1258	C910354	0	0	0			0	2012-09-03	78.0667	78.0667	0		2019-02-01	0	2019-02-01	0	78.0667	2019-02-01		58	1	1	1	0	0	0	0	0	1	1	1	0	1					1		30	0	1	1	2	1	2	1	0	1
1259	C910445	0	0	0			0	2012-09-28	77.2333	77.2333	0		2019-02-01	0	2019-02-01	0	77.2333	2019-02-01		63	1	0	0	0	0	0	0	0	1	1	1	0	1					1		20	0	1	2	2	1	1	0	0	1
1260	C910518	0	0	0			0	2012-10-22	76.4333	76.4333	0		2019-02-01	0	2019-02-01	0	76.4333	2019-02-01		56	1	0	0	0	0	0	0	0	1	1	1	0	1					1		25	0	1	2	2	1	1	0	0	1
1261	C911258	0	0	0			0	2012-12-03	75.0333	75.0333	0		2019-02-01	0	2019-02-01	0	75.0333	2019-02-01		47	0	1	0	1	0	0	0	0	2	1	1	0	1					1		35	0	1	1	2	1	1	0	0	0
1263	C911720	0	0	0			0	2013-01-22	73.3667	73.3667	0		2019-02-01	0	2019-02-01	0	73.3667	2019-02-01		47	0	1	0	1	0	0	0	0	1	1	1	0	1					1		32	1	1	2	2	1	2	0	0	0
1264	C911855	0	0	0			0	2013-04-03	71	71	0		2019-02-01	0	2019-02-01	0	71	2019-02-01		45	0	0	0	0	0	0	0	0	1	1	1	0	1					1		2	1	1	2	2	1	1	0	0	0
1266	C912027	0	0	0			0	2013-03-20	71.4667	71.4667	0		2019-02-01	0	2019-02-01	0	71.4667	2019-02-01		63	1	0	0	0	0	0	0	0	1	1	1	0	1					1		2	1	1	1	2	1	1	0	0	0
1267	C912052	0	0	0			0	2013-03-27	71.2333	71.2333	0		2019-02-01	0	2019-02-01	0	71.2333	2019-02-01		75	1	0	0	0	0	0	0	0	3	1	1	0	1					1		5	0	1	2	2	1	2	0	0	0
1268	C912140	0	0	0			0	2013-04-07	70.8667	70.8667	0		2019-02-01	0	2019-02-01	0	70.8667	2019-02-01		47	0	0	0	0	0	0	0	0	1	1	1	0	1					1		35	0	1	2	2	1	1	0	0	0
1270	C915060	0	0	0			0	2014-06-03	56.8	56.8	0		2019-02-01	0	2019-02-01	0	56.8	2019-02-01		60	1	1	0	1	1	0	0	0	2	1	1	0	1					1		20	0	1	1	2	1	2	1	0	0
1271	C924869	0	0	0			0	2014-04-10	58.6	58.6	0		2019-02-01	0	2019-02-01	0	58.6	2019-02-01		53	1	0	0	0	0	0	0	0	1	1	1	0	1					1		6	0	1	2	2	1	2	2	0	0
1276	W095700	0	0	0			0	2011-02-17	96.8667	96.8667	0		2019-02-01	0	2019-02-01	0	96.8667	2019-02-01		48	0	0	0	0	0	0	0	0	1	1	1	0	1					1		35	1	1	2	2	1	2	2	0	0
1277	W098677	0	0	0			0	2016-09-01	29.4333	29.4333	0		2019-02-01	0	2019-02-01	0	29.4333	2019-02-01		58	1	1	0	1	1	0	0	0	1	1	1	0	1					1		15	1	1	1	2	1	2	2	0	0
1278	W106903	0	0	0			0	2016-12-05	26.2667	26.2667	0		2019-02-01	0	2019-02-01	0	26.2667	2019-02-01		47	0	0	0	0	0	0	0	0	2	1	1	0	1					1		18	0	1	2	2	1	2	2	0	1
1279	W107144	0	0	0			0	2015-01-26	48.9	48.9	0		2019-02-01	0	2019-02-01	0	48.9	2019-02-01		63	1	1	0	1	0	0	0	0	1	1	1	0	1					1		18	0	1	1	2	1	1	1	1	0
1280	W112562	0	0	0			0	2015-03-17	47.2333	47.2333	0		2019-02-01	0	2019-02-01	0	47.2333	2019-02-01		67	1	1	0	1	0	0	0	0	1	1	1	0	1					1		6	0	1	2	2	1	2	0	0	0
1282	W121460	0	0	0			0	2013-08-29	66.0667	66.0667	0		2019-02-01	0	2019-02-01	0	66.0667	2019-02-01		75	1	0	0	0	0	0	0	0	1	1	1	0	1					1		13	0	1	1	2	1	2	0	0	0
1283	W122298	1	1	1	1	carboplatin+paclitaxel	3	2014-01-17	61.3667	61.3667	0		2019-02-01	0	2019-02-01	0	61.3667	2019-02-01		67	1	1	1	1	0	0	0	0	3	1	1	0	1					1		30	0	1	1	2	1	2	1	0	0
1285	W128894	0	0	0			0	2014-12-25	49.9667	49.9667	0		2019-02-01	0	2019-02-01	0	49.9667	2019-02-01		50	1	1	0	1	0	0	0	0	1	1	1	0	1					1		6	0	1	1	2	1	2	2	0	0
1286	W130062	0	0	0			0	2011-04-13	95.0333	95.0333	0		2019-02-01	0	2019-02-01	0	95.0333	2019-02-01		56	1	0	0	0	0	0	0	0	2	1	1	0	1					1		20	0	1	1	2	1	1	0	0	0
1287	W134379	0	0	0			0	2016-09-26	28.6	28.6	0		2019-02-01	0	2019-02-01	0	28.6	2019-02-01		43	0	0	0	0	0	0	0	0	1	1	1	0	1					1		25	1	1	1	2	1	1	0	0	0
1289	W137926	0	0	0			0	2014-02-27	60	60	0		2019-02-01	0	2019-02-01	0	60	2019-02-01		44	0	0	0	0	0	0	0	0	1	1	1	0	1					1		6	0	1	1	2	1	1	0	0	0
1291	W161699	0	0	0			0	2015-05-15	45.2667	45.2667	0		2019-02-01	0	2019-02-01	0	45.2667	2019-02-01		43	0	1	1	1	0	1	1	0	1	1	1	0	1					1		65	0	1	1	2	1	1	0	0	0
1292	W162742	0	0	0			0	2011-03-24	95.7	95.7	0		2019-02-01	0	2019-02-01	0	95.7	2019-02-01		25	0	0	0	0	0	0	0	1	1	1	1	0	1					1		12	0	1	1	2	1	1	1	0	1
1295	W170399	0	0	0			0	2012-07-10	79.9	79.9	0		2019-02-01	0	2019-02-01	0	79.9	2019-02-01		54	1	0	0	0	0	0	0	0	1	1	1	0	1					1		5	0	1	1	2	1	2	1	0	0
1299	W186755	0	0	0			0	2010-06-08	105.333	105.333	0		2019-02-01	0	2019-02-01	0	105.333	2019-02-01		63	1	1	0	1	0	0	0	0	1	1	1	0	1					1		15	0	1	2	2	1	2	0	0	0
1301	W189694	0	0	0			0	2010-08-19	102.933	102.933	0		2019-02-01	0	2019-02-01	0	102.933	2019-02-01		50	0	0	0	0	0	0	0	0	1	1	1	0	1					1		10	0	1	2	2	1	2	0	0	0
1302	W189837	0	0	0			0	2010-08-12	103.167	103.167	0		2019-02-01	0	2019-02-01	0	103.167	2019-02-01		54	1	0	0	0	0	0	0	0	1	1	1	0	1					1		2	1	1	2	2	1	1	0	0	0
1303	W190092	0	0	0			0	2010-08-17	103	103	0		2019-02-01	0	2019-02-01	0	103	2019-02-01		36	0	0	0	0	0	0	0	0	1	1	1	0	1					1		20	0	1	2	2	1	1	0	0	0
1305	W196228	0	0	0			0	2010-09-21	101.833	101.833	0		2019-02-01	0	2019-02-01	0	101.833	2019-02-01		51	1	1	0	1	1	0	0	0	1	1	1	0	1					1		65	0	1	2	2	1	1	0	0	0
1306	W196633	0	0	0			0	2012-02-28	84.3333	84.3333	0		2019-02-01	0	2019-02-01	0	84.3333	2019-02-01		41	0	0	0	0	0	0	0	0	2	1	1	0	1					1		25	0	1	1	2	1	2	1	1	0
1307	W196636	0	0	0			0	2013-08-27	66.1333	66.1333	0		2019-02-01	0	2019-02-01	0	66.1333	2019-02-01		40	0	0	0	0	0	0	0	0	1	1	1	0	1					1		2	0	1	2	2	1	2	0	0	0
1308	W196774	0	0	0			0	2010-10-12	101.133	101.133	0		2019-02-01	0	2019-02-01	0	101.133	2019-02-01		65	1	1	1	1	0	0	0	0	2	1	1	0	1					1		18	0	1	2	2	1	2	0	0	0
1312	W198566	0	0	0			0	2010-11-26	99.6333	99.6333	0		2019-02-01	0	2019-02-01	0	99.6333	2019-02-01		64	1	0	0	0	0	0	0	0	2	1	1	0	1					1		25	0	1	2	2	1	2	1	0	0
1313	W198647	0	0	0			0	2013-05-08	69.8333	69.8333	0		2019-02-01	0	2019-02-01	0	69.8333	2019-02-01		42	0	0	0	0	0	0	0	0	1	1	1	0	1					1		22	0	1	1	2	1	1	1	0	1
1316	W199462	0	0	0			0	2010-12-07	99.2667	99.2667	0		2019-02-01	0	2019-02-01	0	99.2667	2019-02-01		54	0	0	0	0	0	0	0	0	2	1	1	0	1					1		30	0	1	1	2	1	2	0	0	0
1317	W200236	0	0	0			0	2011-01-14	98	98	0		2019-02-01	0	2019-02-01	0	98	2019-02-01		57	1	0	0	0	0	0	0	1	1	1	1	0	1					1		6	0	1	2	2	1	2	0	0	0
1318	W200301	0	0	0			0	2011-01-04	98.3333	98.3333	0		2019-02-01	0	2019-02-01	0	98.3333	2019-02-01		48	1	0	0	0	0	0	0	0	1	1	1	0	1					1		10	0	1	1	2	1	1	2	0	1
1319	W200621	0	0	0			0	2011-01-14	98	98	0		2019-02-01	0	2019-02-01	0	98	2019-02-01		69	1	0	0	0	0	0	0	0	1	1	1	0	1					1		15	0	1	1	2	1	1	0	0	0
1321	W201185	0	0	0			0	2011-02-18	96.8333	96.8333	0		2019-02-01	0	2019-02-01	0	96.8333	2019-02-01		49	1	0	0	0	0	0	0	0	1	1	1	0	1					1		25	1	1	2	2	1	1	1	0	0
1322	W201604	0	0	0			0	2011-04-08	95.2	95.2	0		2019-02-01	0	2019-02-01	0	95.2	2019-02-01		42	0	1	0	1	0	0	0	0	1	1	1	0	1					1		80	0	1	1	2	1	2	0	0	0
1324	W201992	0	0	0			0	2011-05-10	94.1333	94.1333	0		2019-02-01	0	2019-02-01	0	94.1333	2019-02-01		53	1	1	1	0	0	0	0	0	2	1	1	0	1					1		30	0	1	1	2	1	1	0	0	1
1325	W202143	0	0	0			0	2011-02-25	96.6	96.6	0		2019-02-01	0	2019-02-01	0	96.6	2019-02-01		54	1	1	0	1	0	0	0	0	1	1	1	0	1					1		6	0	1	1	2	1	2	0	0	1
1328	W202466	0	0	0			0	2011-03-22	95.7667	95.7667	0		2019-02-01	0	2019-02-01	0	95.7667	2019-02-01		70	1	0	0	0	0	0	0	0	1	1	1	0	1					1		3	1	1	2	2	1	2	1	0	0
1329	W202550	0	0	0			0	2011-04-12	95.0667	95.0667	0		2019-02-01	0	2019-02-01	0	95.0667	2019-02-01		60	1	0	0	0	0	0	0	0	2	1	1	0	1					1		45	0	1	1	2	1	2	0	0	1
1331	W203462	0	0	0			0	2011-03-16	95.9667	95.9667	0		2019-02-01	0	2019-02-01	0	95.9667	2019-02-01		63	1	1	0	1	0	0	0	0	2	1	1	0	1					1		24	0	1	1	2	1	2	0	0	0
1332	W203636	0	0	0			0	2011-03-17	95.9333	95.9333	0		2019-02-01	0	2019-02-01	0	95.9333	2019-02-01		57	1	1	0	1	0	0	0	0	1	1	1	0	1					1		10	1	1	1	2	1	2	2	0	0
1333	W203942	1	1	0			0	2011-03-24	95.7	95.7	0		2019-02-01	0	2019-02-01	0	95.7	2019-02-01		46	0	0	0	0	0	0	0	0	3	1	1	0	1					1		30	0	1	2	2	1	2	2	0	1
1334	W205262	0	0	0			0	2011-05-24	93.6667	93.6667	0		2019-02-01	0	2019-02-01	0	93.6667	2019-02-01		57	1	1	1	0	0	0	0	0	1	1	1	0	1					1		30	0	1	1	2	1	2	0	0	1
1336	W205825	1	1	0			0	2011-06-02	93.3667	93.3667	0		2019-02-01	0	2019-02-01	0	93.3667	2019-02-01		55	1	0	0	0	0	0	0	0	3	1	1	0	1					1		25	0	1	2	2	1	2	2	0	1
1337	W205893	1	1	0			0	2011-05-20	93.8	93.8	0		2019-02-01	0	2019-02-01	0	93.8	2019-02-01		48	0	0	0	0	0	0	0	0	3	1	1	0	1					1		25	0	1	2	2	1	1	2	0	1
1338	W205930	0	0	0			0	2011-05-13	94.0333	94.0333	0		2019-02-01	0	2019-02-01	0	94.0333	2019-02-01		60	1	0	0	0	0	0	0	0	2	1	1	0	1					1		18	1	1	1	2	1	2	0	0	0
1339	W206092	0	0	0			0	2011-05-24	93.6667	93.6667	0		2019-02-01	0	2019-02-01	0	93.6667	2019-02-01		45	0	0	0	0	0	0	0	0	1	1	1	0	1					1		20	0	1	2	2	1	2	2	0	0
1341	W207021	1	1	0			0	2011-06-02	93.3667	93.3667	0		2019-02-01	0	2019-02-01	0	93.3667	2019-02-01		39	0	0	0	0	0	0	0	0	3	1	1	0	1					1		2	1	1	2	2	1	1	0	0	0
1343	W207497	0	0	0			0	2011-06-17	92.8667	92.8667	0		2019-02-01	0	2019-02-01	0	92.8667	2019-02-01		56	1	0	0	0	0	0	0	0	2	1	1	0	1					1		35	0	1	2	2	1	1	1	0	0
1344	W209014	0	0	0			0	2011-07-19	91.8	91.8	0		2019-02-01	0	2019-02-01	0	91.8	2019-02-01		32	0	0	0	0	0	0	1	0	1	1	1	0	1					1		6	0	1	2	2	1	2	2	0	0
1347	W211603	0	0	0			0	2011-10-13	88.9333	88.9333	0		2019-02-01	0	2019-02-01	0	88.9333	2019-02-01		42	0	0	0	0	0	0	0	0	1	1	1	0	1					1		6	0	1	1	2	1	2	0	0	0
1350	W211891	1	1	1	1	carboplatin+paclitaxel	4	2013-04-19	70.4667	70.4667	0		2019-02-01	0	2019-02-01	0	70.4667	2019-02-01		55	1	1	0	1	1	0	0	0	3	1	1	0	1					1		70	0	1	2	2	1	1	1	0	1
1351	W212234	1	1	0			0	2011-09-23	89.6	89.6	0		2019-02-01	0	2019-02-01	0	89.6	2019-02-01		54	1	0	0	0	0	0	0	1	3	1	1	0	1					1		18	0	1	2	2	1	2	1	0	0
1352	W212283	0	0	0			0	2011-11-03	88.2333	88.2333	0		2019-02-01	0	2019-02-01	0	88.2333	2019-02-01		37	0	0	0	0	0	0	0	0	1	1	1	0	1					1		8	1	1	2	2	1	2	2	0	0
1353	W212823	0	0	0			0	2011-10-25	88.5333	88.5333	0		2019-02-01	0	2019-02-01	0	88.5333	2019-02-01		39	0	0	0	0	0	0	0	1	1	1	1	0	1					1		46	0	1	1	2	1	2	0	0	1
1360	W215764	0	0	0			0	2011-12-16	86.8	86.8	0		2019-02-01	0	2019-02-01	0	86.8	2019-02-01		60	1	0	0	0	0	0	0	0	2	1	1	0	1					1		25	0	1	1	2	1	2	1	0	0
1362	W216366	0	0	0			0	2011-12-29	86.3667	86.3667	0		2019-02-01	0	2019-02-01	0	86.3667	2019-02-01		61	1	0	0	0	0	0	0	0	1	1	1	0	1					1		28	0	1	2	2	1	1	0	0	0
1363	W216480	0	0	0			0	2012-01-06	86.1	86.1	0		2019-02-01	0	2019-02-01	0	86.1	2019-02-01		45	0	0	0	0	0	0	0	0	1	1	1	0	1					1		20	0	1	1	2	1	2	1	0	1
1365	W216729	0	0	0			0	2012-01-17	85.7333	85.7333	0		2019-02-01	0	2019-02-01	0	85.7333	2019-02-01		32	0	0	0	0	0	0	1	1	1	1	1	0	1					1		75	0	1	1	2	1	2	0	0	1
1366	W217212	0	0	0			0	2012-09-18	77.5667	77.5667	0		2019-02-01	0	2019-02-01	0	77.5667	2019-02-01		51	1	0	0	0	0	0	0	0	1	1	1	0	1					1		25	0	1	1	2	1	2	1	0	1
1367	W219024	0	0	0			0	2012-03-01	84.2667	84.2667	0		2019-02-01	0	2019-02-01	0	84.2667	2019-02-01		53	0	0	0	0	0	0	0	0	1	1	1	0	1					1		6	0	1	2	2	1	1	0	0	0
1369	W221014	0	0	0			0	2012-05-25	81.4333	81.4333	0		2019-02-01	0	2019-02-01	0	81.4333	2019-02-01		58	1	0	0	0	0	0	0	0	2	1	1	0	1					1		17	0	1	2	2	1	1	1	0	1
1372	W222673	0	0	0			0	2012-06-13	80.8	80.8	0		2019-02-01	0	2019-02-01	0	80.8	2019-02-01		61	1	1	0	1	0	0	0	0	1	1	1	0	1					1		45	0	1	2	2	1	2	0	0	0
1376	W223543	1	0	1	1	carboplatin+paclitaxel	3	2012-06-20	66.3333	80.5667	1	2	2017-12-01	0	2019-02-01	0	80.5667	2019-02-01		44	0	0	0	0	0	0	0	0	1	1	1	0	1					1		5	0	1	1	2	1	1	0	0	0
1377	W223656	0	0	0			0	2012-06-21	80.5333	80.5333	0		2019-02-01	0	2019-02-01	0	80.5333	2019-02-01		61	1	0	0	0	0	0	0	0	1	1	1	0	1					1		25	0	1	1	2	1	2	2	0	0
1380	W224553	0	0	0			0	2012-06-29	80.2667	80.2667	0		2019-02-01	0	2019-02-01	0	80.2667	2019-02-01		49	0	0	0	0	0	0	0	0	1	1	1	0	1					1		15	0	1	1	2	1	1	1	0	1
1381	W225347	0	0	0			0	2012-07-12	79.8333	79.8333	0		2019-02-01	0	2019-02-01	0	79.8333	2019-02-01		37	0	1	1	0	0	1	0	0	1	1	1	0	1					1		30	1	1	1	2	1	2	1	0	0
1382	W225454	0	0	0			0	2012-09-11	77.8	77.8	0		2019-02-01	0	2019-02-01	0	77.8	2019-02-01		43	0	0	0	0	0	0	0	0	1	1	1	0	1					1		6	0	1	1	2	1	2	0	0	0
1384	W226175	0	0	0			0	2012-08-07	78.9667	78.9667	0		2019-02-01	0	2019-02-01	0	78.9667	2019-02-01		51	1	1	1	1	0	0	0	0	1	1	1	0	1					1		40	0	1	2	2	1	1	0	0	0
1385	W226184	0	0	0			0	2012-08-07	78.9667	78.9667	0		2019-02-01	0	2019-02-01	0	78.9667	2019-02-01		45	0	0	0	0	0	0	0	0	1	1	1	0	1					1		6	0	1	2	2	1	1	0	0	0
1387	W226786	0	0	0			0	2012-08-14	78.7333	78.7333	0		2019-02-01	0	2019-02-01	0	78.7333	2019-02-01		51	1	0	0	0	0	0	0	0	1	1	1	0	1					1		9	1	1	1	2	1	1	2	0	0
1389	W227992	0	0	0			0	2012-10-09	76.8667	76.8667	0		2019-02-01	0	2019-02-01	0	76.8667	2019-02-01		54	1	0	0	0	0	0	0	0	1	1	1	0	1					1		35	0	1	2	2	1	1	2	0	1
1390	W228867	1	1	1	0	carboplatin+epirubicin	3	2012-09-28	77.2333	77.2333	0		2019-02-01	0	2019-02-01	0	77.2333	2019-02-01		55	1	0	0	0	0	0	0	0	2	1	1	0	1					1		40	0	1	1	2	1	1	1	1	0
1391	W229703	0	0	0			0	2012-11-01	76.1	76.1	0		2019-02-01	0	2019-02-01	0	76.1	2019-02-01		42	0	0	0	0	0	0	0	1	1	1	1	0	1					1		5	0	1	1	2	1	2	2	0	0
1393	W230434	0	0	0			0	2012-11-12	75.7333	75.7333	0		2019-02-01	0	2019-02-01	0	75.7333	2019-02-01		58	1	1	1	1	0	0	0	0	3	1	1	0	1					1		25	0	1	1	2	1	1	0	0	0
1394	W230668	0	0	0			0	2012-12-04	75	75	0		2019-02-01	0	2019-02-01	0	75	2019-02-01		61	1	1	0	1	0	0	0	0	1	1	1	0	1					1		40	0	1	1	2	1	1	0	0	1
1396	W231167	0	0	0			0	2012-10-24	76.3667	76.3667	0		2019-02-01	0	2019-02-01	0	76.3667	2019-02-01		65	1	1	0	1	0	0	0	0	1	1	1	0	1					1		8	1	1	1	2	1	2	0	0	0
1397	W231933	0	0	0			0	2013-01-31	73.0667	73.0667	0		2019-02-01	0	2019-02-01	0	73.0667	2019-02-01		55	0	0	0	0	0	0	0	0	1	1	1	0	1					1		15	1	1	2	2	1	1	2	0	0
1399	W232556	0	0	0			0	2014-01-22	61.2	61.2	0		2019-02-01	0	2019-02-01	0	61.2	2019-02-01		46	0	0	0	0	0	0	0	0	2	1	1	0	1					1		22	0	1	1	2	1	2	0	0	0
1400	W233068	0	0	0			0	2013-01-11	73.7333	73.7333	0		2019-02-01	0	2019-02-01	0	73.7333	2019-02-01		61	1	1	0	1	0	0	0	0	1	1	1	0	1					1		70	0	1	1	2	1	2	1	0	1
1403	W233653	0	0	0			0	2013-01-22	73.3667	73.3667	0		2019-02-01	0	2019-02-01	0	73.3667	2019-02-01		59	1	0	0	0	0	0	0	0	1	1	1	0	1					1		35	0	1	1	2	1	1	0	0	0
1407	W234749	0	0	0			0	2013-06-03	68.9667	68.9667	0		2019-02-01	0	2019-02-01	0	68.9667	2019-02-01		51	1	0	0	0	0	0	0	0	1	1	1	0	1					1		15	0	1	1	2	1	2	1	0	0
1412	W237374	0	0	0			0	2013-03-28	71.2	71.2	0		2019-02-01	0	2019-02-01	0	71.2	2019-02-01		51	1	0	0	0	0	0	0	0	1	1	1	0	1					1		45	0	1	2	2	1	1	2	0	0
1413	W237564	0	0	0			0	2013-03-21	71.4333	71.4333	0		2019-02-01	0	2019-02-01	0	71.4333	2019-02-01		44	0	0	0	0	0	0	0	0	1	1	1	0	1					1		13	1	1	1	2	1	2	2	0	0
1414	W237690	0	0	0			0	2013-03-25	71.3	71.3	0		2019-02-01	0	2019-02-01	0	71.3	2019-02-01		63	1	1	0	0	1	1	0	0	1	1	1	0	1					1		40	0	1	1	2	1	2	1	0	0
1416	W238716	0	0	0			0	2013-04-28	70.1667	70.1667	0		2019-02-01	0	2019-02-01	0	70.1667	2019-02-01		51	1	0	0	0	0	0	0	0	1	1	1	0	1					1		25	1	1	2	2	1	2	0	0	0
1417	W238717	0	0	0			0	2013-04-28	70.1667	70.1667	0		2019-02-01	0	2019-02-01	0	70.1667	2019-02-01		45	0	0	0	0	0	0	0	0	1	1	1	0	1					1		15	0	1	1	2	1	1	0	0	1
1418	W238776	0	0	0			0	2013-05-04	69.9667	69.9667	0		2019-02-01	0	2019-02-01	0	69.9667	2019-02-01		60	1	1	1	0	0	0	0	0	1	1	1	0	1					1		20	0	1	1	2	1	1	1	0	0
1419	W239052	0	0	0			0	2013-06-06	68.8667	68.8667	0		2019-02-01	0	2019-02-01	0	68.8667	2019-02-01		38	0	0	0	0	0	0	0	0	2	1	1	0	1					1		95	0	1	1	2	1	2	0	0	1
1423	W239996	0	0	0			0	2013-05-14	69.6333	69.6333	0		2019-02-01	0	2019-02-01	0	69.6333	2019-02-01		43	0	0	0	0	0	0	0	0	1	1	1	0	1					1		40	0	1	2	2	1	1	0	0	0
1426	W248761	0	0	0			0	2016-01-14	37.1333	37.1333	0		2019-02-01	0	2019-02-01	0	37.1333	2019-02-01		58	1	1	0	1	0	0	0	0	1	1	1	0	1					1		60	0	1	1	2	1	2	0	0	1
2	0863887	0	0	0			0	2014-12-26	49.9333	49.9333	0		2019-02-01	0	2019-02-01	0	49.9333	2019-02-01		77	1	1	1	1	1	0	0	0	1	1	1									6	0	1	1	1		2		0	1
4	1509683	0	0	0			0	2015-02-28	6.93333	28.2333	1	2	2015-09-24	1	2017-06-24	1	28.2333	2017-06-24		46	0	0	0	0	0	0	0	0	1	1	1									15	0	1	1	1		1		0	0
5	1517285	0	0	0			0	2012-05-31	81.2333	81.2333	0		2019-02-01	0	2019-02-01	0	81.2333	2019-02-01		53	1	0	0	0	0	0	0	0	2	1	1									28	0	1	2	1		1		0	0
7	1539091	0	0	0			0	2016-03-24	34.8	34.8	0		2019-02-01	0	2019-02-01	0	34.8	2019-02-01		52	0	0	0	0	0	0	0	0	1	1	1									50	0	1	2	1		1		0	0
9	1542444	1	0	1	1	carboplatin+paclitaxel	3	2014-01-22	61.2	61.2	0		2019-02-01	0	2019-02-01	0	61.2	2019-02-01		51	1	0	0	0	0	0	0	0	1			0						2	Grade 2	30	0	1	1	2		1	0	0	0
11	1556475	0	0	0			0	2012-12-14	74.6667	74.6667	0		2019-02-01	0	2019-02-01	0	74.6667	2019-02-01		70	1	1	0	1	0	0	0	0	1	1	1									12	1	1	2	1		2		0	0
13	1576032	0	0	0			0	2016-02-04	36.4333	36.4333	0		2019-02-01	0	2019-02-01	0	36.4333	2019-02-01		52	1	0	0	0	0	0	0	0	1	1	1									12	1	1	2	1		2		0	0
15	1599853	0	0	0			0	2015-04-16	46.2333	46.2333	0		2019-02-01	0	2019-02-01	0	46.2333	2019-02-01		51	1	0	0	0	0	0	0	0	1	1	1									10	1	1	1	1		1		0	0
16	1602547	0	0	0			0	2010-08-20	102.9	102.9	0		2019-02-01	0	2019-02-01	0	102.9	2019-02-01		44	1	0	0	0	0	0	0	0	1	1	1									45	1	1	2	1		2		0	0
20	1616129	0	0	0			0	2014-01-01	61.9	61.9	0		2019-02-01	0	2019-02-01	0	61.9	2019-02-01		52	1	0	0	0	0	0	0	0	1	1	1									30	0	1	1	1		2		0	0
21	1616737	0	0	0			0	2010-08-20	102.9	102.9	0		2019-02-01	0	2019-02-01	0	102.9	2019-02-01		58	1	0	0	0	0	0	0	0	1	1	1									25	1	1	2	1		3		0	0
22	1617095	0	0	0			0	2010-07-28	90.4333	90.4333	0		2017-12-31	1	2017-12-31	0	90.4333	2017-12-31	Oesophageal carcinoma	63	1	1	1	1	0	0	0	0	1	1	1									50	0	1	2	1		1		0	1
26	1618833	0	0	0			0	2010-09-16	102	102	0		2019-02-01	0	2019-02-01	0	102	2019-02-01		51	1	0	0	0	0	0	0	0	1	1	1									15	0	1	1	1		1		0	0
27	1618870	0	0	0			0	2010-09-16	102	102	0		2019-02-01	0	2019-02-01	0	102	2019-02-01		53	1	1	0	1	0	0	0	0	1	1	1									6	0	1	2	1		2		0	1
29	1619565	0	0	0			0	2014-04-08	58.6667	58.6667	0		2019-02-01	0	2019-02-01	0	58.6667	2019-02-01		48	0	0	0	0	0	0	0	0	1	1	1									10	0	1	1	1		2		0	0
33	1640043	0	0	0			0	2012-02-15	84.7667	84.7667	0		2019-02-01	0	2019-02-01	0	84.7667	2019-02-01		42	0	0	0	0	0	0	0	0	1	1	1									2	1	1	2	1		1		0	0
35	1640619	0	0	0			0	2010-06-13	105.167	105.167	0		2019-02-01	0	2019-02-01	0	105.167	2019-02-01		65	1	1	0	1	0	0	0	0	1	1	1									22	1	1	2	1		2		0	0
38	1641618	0	0	0			0	2010-07-30	103.6	103.6	0		2019-02-01	0	2019-02-01	0	103.6	2019-02-01		50	1	0	0	0	0	0	0	0	1	1	1									30	1	1	1	1		1		0	0
44	1642667	0	0	0			0	2010-10-13	101.1	101.1	0		2019-02-01	0	2019-02-01	0	101.1	2019-02-01		47	0	0	0	0	0	0	0	0	1	1	1									8	0	1	2	1		1		0	0
47	1642847	0	0	0			0	2010-11-15	49.4667	74.6333	1	1	2014-12-08	1	2017-01-01	1	74.6333	2017-01-01		48	0	1	0	1	0	0	0	0	1	1	1									30	0	1	2	1		1		0	0
48	1642901	0	0	0			0	2011-01-13	98.0333	98.0333	0		2019-02-01	0	2019-02-01	0	98.0333	2019-02-01		50	0	0	0	0	0	0	0	0	1	1	1									20	0	1	1	1		2		0	1
49	1642940	0	0	0			0	2010-10-29												60	1	0	0	0	0	0	0	0	1	1	1									6	0	1	1	1		2		0	0
50	1643058	1	0	1	1	carboplatin+paclitaxel	5	2014-06-03	56.8	56.8	0		2019-02-01	0	2019-02-01	0	56.8	2019-02-01		48	0	0	0	0	0	0	0	0	2			0						2	Grade 2	30	0	1	1	2		2	2	0	0
51	1643443	0	0	0			0	2010-11-22	99.7667	99.7667	0		2019-02-01	0	2019-02-01	0	99.7667	2019-02-01		57	1	1	0	1	0	0	0	0	1	1	1									10	0	1	1	1		1		0	0
53	1643665	0	0	0			0	2010-12-08	3.76667	24.1667	1	2	2011-03-31	1	2012-12-02	1	24.1667	2012-12-02		28	0	0	0	0	0	0	0	0	2	1	1									60	0	1	2	1		1		0	0
54	1644001	0	0	0			0	2014-04-01	58.9	58.9	0		2019-02-01	0	2019-02-01	0	58.9	2019-02-01		64	1	0	0	0	0	0	0	0	2	1	1									20	0	1	1	1		1		0	0
56	1644628	0	0	0			0	2010-11-16	99.9667	99.9667	0		2019-02-01	0	2019-02-01	0	99.9667	2019-02-01		50	1	0	0	0	0	0	0	0	1	1	1									15	1	1	1	1		1		0	0
57	1644653	0	0	0			0	2010-11-25	99.6667	99.6667	0		2019-02-01	0	2019-02-01	0	99.6667	2019-02-01		48	0	0	0	0	0	0	0	0	1	1	1									30	1	1	1	1		1		0	0
59	1644708	0	0	0			0	2012-09-20												29	0	0	0	0	0	0	0	0	1	1	1									2	1	1	2	1		1		0	0
62	1645068	0	0	0			0	2014-04-01												37	0	0	0	0	0	0	0	0	1	1	1									15	1	1	1	1		2		0	0
63	1645156	0	0	0			0	2011-05-11	94.1	94.1	0		2019-02-01	0	2019-02-01	0	94.1	2019-02-01		36	0	0	0	0	0	0	0	0	1	1	1									3	1	1	1	1		2		0	0
66	1646208	0	0	0			0	2011-01-04	98.3333	98.3333	0		2019-02-01	0	2019-02-01	0	98.3333	2019-02-01		73	1	1	1	1	0	0	0	0	1	1	1									25	0	1	2	1		1		0	0
68	1647270	0	0	0			0	2014-03-31	58.9333	58.9333	0		2019-02-01	0	2019-02-01	0	58.9333	2019-02-01		56	1	0	0	0	0	0	0	0	1	1	1									6	0	1	1	1		2		0	0
69	1647845	0	0	0			0	2011-03-07	96.2667	96.2667	0		2019-02-01	0	2019-02-01	0	96.2667	2019-02-01		54	1	0	0	0	0	0	0	1	1	1	1									2	1	1	2	1		2		0	0
70	1647885	0	0	0			0	2011-03-08												47	1	0	0	0	0	0	0	0	1	1	1									20	1	1	1	1		1		0	0
73	1648342	1	0	1	1	carboplatin+paclitaxel	6	2014-03-28	10.3333	21.4667	1	2	2015-02-01	1	2016-01-01	1	21.4667	2016-01-01		57	1	0	0	0	0	0	0	0	1			0						2	Grade 2 with clear cell	20	0	1	1	2		1	0	0	0
74	1648771	0	0	0			0	2011-05-17	93.9	93.9	0		2019-02-01	0	2019-02-01	0	93.9	2019-02-01		56	1	0	0	0	0	0	0	0	1	1	1									20	0	1	1	1		1		0	1
79	1650587	0	0	0			0	2011-01-27												59	1	0	0	0	0	0	0	0	1	1	1									7	0	1	1	1		2		0	0
80	1651127	0	0	0			0	2011-03-15	96	96	0		2019-02-01	0	2019-02-01	0	96	2019-02-01		57	1	1	1	1	0	0	0	0	1	1	1									15	0	1	1	1		3		0	0
81	1651168	0	0	0			0	2011-03-21	95.8	95.8	0		2019-02-01	0	2019-02-01	0	95.8	2019-02-01		73	1	0	0	0	0	0	0	0	2	1	1									15	0	1	1	1		2		0	0
83	1651300	1	0	1	1	carboplatin+paclitaxel	6	2014-01-17	61.3667	61.3667	0		2019-02-01	0	2019-02-01	0	61.3667	2019-02-01		35	0	0	0	0	0	0	0	0	1	1	1									4	0	1	1	1		2		0	0
86	1651815	0	0	0			0	2011-03-17	95.9333	95.9333	0		2019-02-01	0	2019-02-01	0	95.9333	2019-02-01		54	1	0	0	0	0	0	0	0	1	1	1									15	0	1	1	1		1		0	1
87	1651901	0	0	0			0	2011-03-21	95.8	95.8	0		2019-02-01	0	2019-02-01	0	95.8	2019-02-01		77	1	1	1	1	0	0	0	0	1	1	1									45	0	1	2	1		2		0	0
89	1652339	0	0	0			0	2011-04-06	95.2667	95.2667	0		2019-02-01	0	2019-02-01	0	95.2667	2019-02-01		51	1	0	0	0	0	0	0	0	1	1	1									25	0	1	1	1		2		0	0
90	1652639	0	0	0			0	2011-05-16	93.9333	93.9333	0		2019-02-01	0	2019-02-01	0	93.9333	2019-02-01		74	1	1	0	1	0	0	0	0	3	1	1									15	0	1	2	1		2		0	0
91	1652646	0	0	0			0	2011-04-15	94.9667	94.9667	0		2019-02-01	0	2019-02-01	0	94.9667	2019-02-01		48	0	0	0	0	0	0	0	0	1	1	1									40	0	1	1	1		1		0	0
92	1653013	0	0	0			0	2011-06-07	93.2	93.2	0		2019-02-01	0	2019-02-01	0	93.2	2019-02-01		50	1	1	1	1	0	0	0	0	1	1	1									20	0	1	1	1		2		0	0
95	1653962	0	0	0			0	2011-06-30	92.4333	92.4333	0		2019-02-01	0	2019-02-01	0	92.4333	2019-02-01		62	1	0	0	0	0	0	0	0	1	1	1									25	0	1	1	1		2		0	0
96	1655105	0	0	0			0	2011-07-06	42.5	58.7	1	1	2015-01-01	1	2016-05-01	1	58.7	2016-05-01		52	0	0	0	0	0	0	0	0	1	1	1									30	0	1	1	1		1		0	0
97	1655119	0	0	0			0	2011-07-07	92.2	92.2	0		2019-02-01	0	2019-02-01	0	92.2	2019-02-01		50	0	0	0	0	0	0	0	0	1	1	1									40	1	1	2	1		1		0	0
98	1655304	0	0	0			0	2011-07-12	92.0333	92.0333	0		2019-02-01	0	2019-02-01	0	92.0333	2019-02-01		56	1	0	0	0	0	0	0	0	2	1	1									16	0	1	1	1		2		0	1
99	1655324	1	0	1	1	carboplatin+paclitaxel	5	2014-05-30	56.9333	56.9333	0		2019-02-01	0	2019-02-01	0	56.9333	2019-02-01		54	1	0	0	0	0	0	0	0	2			0						2	Grade 3	14	0	1	1	2		1	1	0	0
102	1657316	0	0	0			0	2011-09-22	89.6333	89.6333	0		2019-02-01	0	2019-02-01	0	89.6333	2019-02-01		53	1	0	0	0	0	0	0	0	1	1	1									6	0	1	2	1		1		0	0
107	1658831	0	0	0			0	2011-11-18	87.7333	87.7333	0		2019-02-01	0	2019-02-01	0	87.7333	2019-02-01		39	0	0	0	0	0	0	0	0	1	1	1									15	1	1	1	1		2		0	0
108	1659129	0	0	0			0	2015-09-23	40.9	40.9	0		2019-02-01	0	2019-02-01	0	40.9	2019-02-01		52	1	1	1	1	0	0	0	0	1	1	1									30	0	1	2	1		1		0	0
111	1677254	1	0	1	0	carboplatin+epirubicin	5	2016-08-12	26	30.1	1	1	2018-10-01	0	2019-02-01	0	30.1	2019-02-01		63	1	1	1	0	0	0	0	0	3	1	1									40	1	1	2	1		1		0	1
112	1683560	0	0	0			0	2010-09-03												56	1	0	0	0	0	0	0	0	1	1	1									30	0	1	1	1		2		0	0
113	1684863	1	0	1	1	carboplatin+paclitaxel	3	2014-01-17	61.3667	61.3667	0		2019-02-01	0	2019-02-01	0	61.3667	2019-02-01		52	1	0	0	0	0	0	0	0	1			0						2	Grade 1	20	1	1	1	2		2	2	0	0
115	1697439	0	0	0			0	2011-01-27	97.5667	97.5667	0		2019-02-01	0	2019-02-01	0	97.5667	2019-02-01		58	1	0	0	0	0	0	0	0	1	1	1									25	0	1	1	1		1		0	0
116	1700684	0	0	0			0	2014-01-14	61.4667	61.4667	0		2019-02-01	0	2019-02-01	0	61.4667	2019-02-01		48	0	0	0	0	0	0	0	0	1	1	1									15	1	1	1	1		2		0	0
119	1707418	0	0	0			0	2011-07-06	92.2333	92.2333	0		2019-02-01	0	2019-02-01	0	92.2333	2019-02-01		46	0	0	0	0	0	0	0	0	1	1	1									20	1	1	2	1		1		0	0
124	1719102	0	0	0			0	2011-11-24	30.5667	87.5333	1	1	2014-05-29	0	2019-02-01	0	87.5333	2019-02-01		57	1	1	0	1	0	0	0	0	1	1	1									18	0	1	2	1		2		0	0
125	1720048	0	0	0			0	2011-06-09	93.1333	93.1333	0		2019-02-01	0	2019-02-01	0	93.1333	2019-02-01		43	0	0	0	0	0	0	0	0	1	1	1									40	0	1	1	1		1		0	0
127	1720622	0	0	0			0	2011-07-29	91.4667	91.4667	0		2019-02-01	0	2019-02-01	0	91.4667	2019-02-01		58	1	0	0	0	0	0	0	0	2	1	1									30	0	1	1	1		1		0	1
128	1721054	0	0	0			0	2011-09-15	89.8667	89.8667	0		2019-02-01	0	2019-02-01	0	89.8667	2019-02-01		55	1	0	0	0	0	0	0	0	1	1	1									10	1	1	2	1		2		0	0
132	1721994	0	0	0			0	2011-08-25	90.5667	90.5667	0		2019-02-01	0	2019-02-01	0	90.5667	2019-02-01		49	1	0	0	0	0	0	0	0	1	1	1									20	0	1	2	1		2		0	0
133	1722029	0	0	0			0	2014-03-27	59.0667	59.0667	0		2019-02-01	0	2019-02-01	0	59.0667	2019-02-01		45	0	0	0	0	0	0	0	0	1	1	1									5	0	1	1	1		3		0	1
134	1722373	0	0	0			0	2011-09-07	90.1333	90.1333	0		2019-02-01	0	2019-02-01	0	90.1333	2019-02-01		58	1	1	1	1	0	0	0	0	1	1	1									3	0	1	1	1		1		0	1
136	1722699	1	1	0			0	2011-09-22	58.1333	58.1333	0		2016-07-01	1	2016-07-01	0	58.1333	2016-07-01	Coronary heart disease	63	1	0	0	0	0	0	0	0	2		1	1								15	0	1	2	2		2	2	0	0
138	1723195	0	0	0			0	2011-10-12												49	0	0	0	0	0	0	0	0	1	1	1									20	1	1	1	1		1		0	0
139	1723276	1	1	0			0	2011-10-20												54	1	1	0	1	0	0	0	0	2		1	1								70	0	1	2	2		2	1	1	1
144	1724128	0	0	0			0	2011-12-08												56	1	0	0	0	0	0	0	0	2	1	1									22	0	1	1	1		1		0	0
146	1724684	0	0	0			0	2011-12-20	86.6667	86.6667	0		2019-02-01	0	2019-02-01	0	86.6667	2019-02-01		37	0	0	0	0	0	0	0	0	1	1	1									50	0	1	1	1		1		0	1
147	1725113	0	0	0			0	2012-01-16	85.7667	85.7667	0		2019-02-01	0	2019-02-01	0	85.7667	2019-02-01		61	1	1	1	1	0	0	0	0	1	1	1									20	1	1	2	1		2		0	0
148	1725268	0	0	0			0	2012-01-31	85.2667	85.2667	0		2019-02-01	0	2019-02-01	0	85.2667	2019-02-01		81	1	1	0	1	0	0	0	0	1	1	1									20	0	1	1	1		1		0	0
152	1726065	1	0	1	1	carboplatin+paclitaxel	2	2015-04-29	45.8	45.8	0		2019-02-01	0	2019-02-01	0	45.8	2019-02-01		48	0	0	0	0	0	0	0	0	2	1	1									20	0	1	2	1		1		0	0
153	1726610	0	0	0			0	2014-03-24	59.1667	59.1667	0		2019-02-01	0	2019-02-01	0	59.1667	2019-02-01		57	1	0	0	0	0	0	0	0	1	1	1									35	0	1	1	1		1		0	0
155	1726988	0	0	0			0	2012-01-11	85.9333	85.9333	0		2019-02-01	0	2019-02-01	0	85.9333	2019-02-01		59	1	0	0	0	0	0	0	0	1	1	1									20	0	1	1	1		1		0	0
157	1727910	0	0	0			0	2012-02-14	84.8	84.8	0		2019-02-01	0	2019-02-01	0	84.8	2019-02-01		53	1	1	1	1	1	0	0	0	1	1	1									15	1	1	2	1		1		0	0
158	1728217	1	0	1	1	carboplatin+paclitaxel	3	2012-03-27	83.4	83.4	0		2019-02-01	0	2019-02-01	0	83.4	2019-02-01		44	0	0	0	0	0	0	0	0	1			0						2	Grade 1	100	0	1	2	2		1	1	0	1
159	1728502	0	0	0			0	2012-09-18	77.5667	77.5667	0		2019-02-01	0	2019-02-01	0	77.5667	2019-02-01		63	1	1	0	1	0	0	0	0	1	1	1									6	0	1	1	1		1		0	0
160	1728512	0	0	0			0	2012-03-08	84.0333	84.0333	0		2019-02-01	0	2019-02-01	0	84.0333	2019-02-01		58	1	0	0	0	0	0	0	0	1	1	1									2	1	1	1	1		1		0	0
161	1728907	0	0	0			0	2012-03-22	83.5667	83.5667	0		2019-02-01	0	2019-02-01	0	83.5667	2019-02-01		52	1	0	0	0	0	0	0	0	1	1	1									33	0	1	1	1		2		0	1
163	1729583	0	0	0			0	2014-03-21	59.2667	59.2667	0		2019-02-01	0	2019-02-01	0	59.2667	2019-02-01		57	1	0	0	0	0	0	0	0	1	1	1									2	1	1	1	1		2		0	0
165	1730034	0	0	0			0	2012-03-01	76.1	76.1	0		2018-06-01	1	2018-06-01	0	76.1	2018-06-01	Pulmonary disease	56	1	0	0	0	0	0	0	0	1	1	1									6	0	1	1	1		1		0	0
170	1731061	0	0	0			0	2012-03-29	83.3333	83.3333	0		2019-02-01	0	2019-02-01	0	83.3333	2019-02-01		47	0	0	0	0	0	0	0	0	1	1	1									25	0	1	2	1		2		0	0
173	1731392	0	0	0			0	2012-04-06	83.0667	83.0667	0		2019-02-01	0	2019-02-01	0	83.0667	2019-02-01		51	1	1	0	1	0	0	0	0	1	1	1									7	1	1	1	1		1		0	0
174	1731795	0	0	0			0	2014-03-20	59.3	59.3	0		2019-02-01	0	2019-02-01	0	59.3	2019-02-01		53	1	0	0	0	0	0	0	0	1	1	1									37	0	1	1	1		2		0	0
176	1732127	0	0	0			0	2012-05-07	82.0333	82.0333	0		2019-02-01	0	2019-02-01	0	82.0333	2019-02-01		61	1	0	0	0	0	0	0	0	1	1	1									25	0	1	1	1		2		0	0
179	1732295	0	0	0			0	2012-05-15	81.7667	81.7667	0		2019-02-01	0	2019-02-01	0	81.7667	2019-02-01		55	1	1	1	1	0	1	0	0	1	1	1									6	0	1	1	1		1		0	1
180	1732451	1	1	1	1	carboplatin+paclitaxel	6	2012-05-21	81.5667	81.5667	0		2019-02-01	0	2019-02-01	0	81.5667	2019-02-01		61	1	0	0	0	0	0	0	0	2		1	1								20	0	1	2	2		1	0	1	0
181	1732554	0	0	0			0	2012-05-24	81.4667	81.4667	0		2019-02-01	0	2019-02-01	0	81.4667	2019-02-01		70	1	1	1	1	0	0	0	0	1	1	1									20	0	1	1	1		1		0	0
183	1733171	0	0	0			0	2012-07-10	79.9	79.9	0		2019-02-01	0	2019-02-01	0	79.9	2019-02-01		53	1	0	0	0	0	0	0	0	1	1	1									10	0	1	1	1		1		0	0
184	1733785	0	0	0			0	2012-07-16	42.5667	63.4333	1	1	2016-01-14	1	2017-10-01	1	63.4333	2017-10-01		50	0	1	1	0	0	0	0	1	2	1	1									40	0	1	2	1		1		0	0
185	1734066	1	1	0			0	2012-04-27	82.3667	82.3667	0		2019-02-01	0	2019-02-01	0	82.3667	2019-02-01		48	0	0	0	0	0	0	0	0	1	1	1									6	0	1	1	1		1		0	0
191	1735883	0	0	0			0	2015-05-12	45.3667	45.3667	0		2019-02-01	0	2019-02-01	0	45.3667	2019-02-01		61	1	1	0	1	1	0	0	0	1	1	1									6	0	1	1	1		2		0	0
192	1736336	0	0	0			0	2012-07-04	80.1	80.1	0		2019-02-01	0	2019-02-01	0	80.1	2019-02-01		58	1	1	0	1	0	0	0	0	1	1	1									25	0	1	1	1		1		0	1
195	1736860	0	0	0			0	2012-07-31	79.2	79.2	0		2019-02-01	0	2019-02-01	0	79.2	2019-02-01		55	1	1	1	0	0	0	1	0	1	1	1									20	0	1	1	1		1		0	0
198	1737986	0	0	0			0	2012-10-26	76.3	76.3	0		2019-02-01	0	2019-02-01	0	76.3	2019-02-01		47	0	1	1	1	0	0	0	0	1	1	1									2	1	1	1	1		3		0	0
199	1738109	0	0	0			0	2012-07-30	79.2333	79.2333	0		2019-02-01	0	2019-02-01	0	79.2333	2019-02-01		44	0	0	0	0	0	0	1	0	2	1	1									35	0	1	1	1		1		0	0
200	1738575	1	1	0			0	2012-10-16	76.6333	76.6333	0		2019-02-01	0	2019-02-01	0	76.6333	2019-02-01		57	1	0	0	0	0	0	0	0	2		1	1								26	0	1	1	2		1	2	1	1
203	1739397	0	0	0			0	2014-05-27	57.0333	57.0333	0		2019-02-01	0	2019-02-01	0	57.0333	2019-02-01		28	0	0	0	0	0	0	0	0	1	1	1									6	0	1	1	1		3		0	0
204	1739457	0	0	0			0	2012-10-25												44	0	1	0	1	0	0	0	0	1	1	1									100	0	1	2	1		2		0	1
205	1739614	1	0	1	1	carboplatin+paclitaxel	6	2012-11-07	75.9	75.9	0		2019-02-01	0	2019-02-01	0	75.9	2019-02-01		48	0	0	0	0	0	0	0	0	2			0						2	Grade 1	40	0	1	2	2		1	0	0	0
208	1748242	0	0	0			0	2012-01-05	86.1333	86.1333	0		2019-02-01	0	2019-02-01	0	86.1333	2019-02-01		58	1	0	0	0	0	0	0	0	2	1	1									45	0	1	2	1		3		0	1
209	1751160	0	0	0			0	2014-09-23	53.0667	53.0667	0		2019-02-01	0	2019-02-01	0	53.0667	2019-02-01		38	0	0	0	0	0	0	0	0	1	1	1									30	1	1	1	1		2		0	0
211	1756995	0	0	0			0	2014-01-07	61.7	61.7	0		2019-02-01	0	2019-02-01	0	61.7	2019-02-01		49	0	1	1	1	0	0	0	0	1	1	1									6	0	1	1	1		2		0	1
216	1766922	0	0	0			0	2014-01-02	61.8667	61.8667	0		2019-02-01	0	2019-02-01	0	61.8667	2019-02-01		48	1	0	0	0	0	0	0	0	1	1	1									30	1	1	1	1		2		0	0
222	1770940	0	0	0			0	2012-09-12												47	0	0	0	0	0	0	0	0	1	1	1									25	0	1	1	1		1		0	0
223	1771021	0	0	0			0	2012-09-13	77.7333	77.7333	0		2019-02-01	0	2019-02-01	0	77.7333	2019-02-01		57	1	0	0	0	0	0	0	0	1	1	1									20	0	1	1	1		2		0	0
225	1771482	1	1	0			0	2012-10-19	76.5333	76.5333	0		2019-02-01	0	2019-02-01	0	76.5333	2019-02-01		55	1	1	0	1	0	0	0	0	2	1	1									10	0	1	2	1		2		0	1
226	1771610	0	0	0			0	2012-09-29	77.2	77.2	0		2019-02-01	0	2019-02-01	0	77.2	2019-02-01		45	0	1	0	1	0	0	0	0	1	1	1									42	0	1	1	1		1		0	0
227	1771614	0	0	0			0	2012-09-29	77.2	77.2	0		2019-02-01	0	2019-02-01	0	77.2	2019-02-01		42	0	0	0	0	0	0	0	0	1	1	1									60	0	1	1	1		2		0	1
228	1771886	0	0	0			0	2012-12-12	74.7333	74.7333	0		2019-02-01	0	2019-02-01	0	74.7333	2019-02-01		47	0	1	1	0	0	0	0	0	1	1	1									25	1	1	1	1		2		0	0
231	1772020	0	0	0			0	2012-11-27	75.2333	75.2333	0		2019-02-01	0	2019-02-01	0	75.2333	2019-02-01		53	1	1	0	1	0	0	0	0	1	1	1									12	1	1	1	1		2		0	0
235	1772527	0	0	0			0	2012-12-04	75	75	0		2019-02-01	0	2019-02-01	0	75	2019-02-01		68	1	0	0	0	0	0	0	0	1	1	1									6	0	1	1	1		1		0	0
236	1773329	0	0	0			0	2013-01-11	73.7333	73.7333	0		2019-02-01	0	2019-02-01	0	73.7333	2019-02-01		62	1	1	1	0	0	0	0	0	1	1	1									19	0	1	1	1		2		0	0
238	1774100	0	0	0			0	2012-10-26	76.3	76.3	0		2019-02-01	0	2019-02-01	0	76.3	2019-02-01		56	1	0	0	0	0	0	0	0	1	1	1									25	0	1	1	1		1		0	0
240	1774693	0	0	0			0	2012-11-15	75.6333	75.6333	0		2019-02-01	0	2019-02-01	0	75.6333	2019-02-01		50	1	0	0	0	0	0	0	0	1	1	1									2	1	1	1	1		1		0	0
241	1775517	0	0	0			0	2013-02-28	72.1333	72.1333	0		2019-02-01	0	2019-02-01	0	72.1333	2019-02-01		62	1	0	0	0	0	0	0	0	2	1	1									10	0	1	1	1		1		0	0
247	1776421	0	0	0			0	2013-03-29	71.1667	71.1667	0		2019-02-01	0	2019-02-01	0	71.1667	2019-02-01		61	1	1	0	1	0	0	0	0	1	1	1									6	0	1	1	1		2		0	0
249	1778074	1	0	1	1	carboplatin+paclitaxel	6	2013-08-09	66.7333	66.7333	0		2019-02-01	0	2019-02-01	0	66.7333	2019-02-01		35	0	0	0	0	0	0	0	0	1	1	1									30	1	1	1	1		1		0	0
250	1778309	0	0	0			0	2013-06-19	68.4333	68.4333	0		2019-02-01	0	2019-02-01	0	68.4333	2019-02-01		47	0	0	0	0	0	0	0	0	1	1	1									15	1	1	1	1		2		0	0
252	1778814	0	0	0			0	2013-05-14	69.6333	69.6333	0		2019-02-01	0	2019-02-01	0	69.6333	2019-02-01		57	1	1	0	1	0	0	0	0	1	1	1									20	0	1	1	1		1		1	0
253	1778933	0	0	0			0	2013-07-10	67.7333	67.7333	0		2019-02-01	0	2019-02-01	0	67.7333	2019-02-01		51	1	0	0	0	0	0	0	0	2	1	1									30	0	1	1	1		3		0	0
258	1779560	0	0	0			0	2012-12-26	74.3	74.2667	0		2015-09-01	0	2019-02-01	0	74.2667	2019-02-01		52	0	1	1	1	0	0	0	0	1			0						2	Grade 2 with clear cell	6	0	1	2	2		2	0	0	0
261	1780381	0	0	0			0	2013-01-22												90	1	1	0	0	1	0	0	0	1	1	1									32	0	1	1	1		1		0	0
264	1781199	0	0	0			0	2013-01-08	50.4333	50.4333	0		2017-03-01	1	2017-03-01	0	50.4333	2017-03-01	Renal failure	55	1	1	0	1	0	0	0	0	1	1	1									10	1	1	1	1		2		0	0
265	1781322	0	0	0			0	2013-01-06	73.9	73.9	0		2019-02-01	0	2019-02-01	0	73.9	2019-02-01		51	0	0	0	0	0	0	0	0	1	1	1									23	1	1	1	1		1		0	0
266	1781452	0	0	0			0	2013-04-18	70.5	70.5	0		2019-02-01	0	2019-02-01	0	70.5	2019-02-01		86	1	1	0	1	0	0	0	0	2	1	1									40	0	1	1	1		3		0	0
272	1782109	1	0	1	1	carboplatin+paclitaxel	1	2014-03-19	59.3333	59.3333	0		2019-02-01	0	2019-02-01	0	59.3333	2019-02-01		43	0	0	0	0	0	0	0	0	1			0						2	Grade 1	20	0	1	2	2		2	2	0	1
275	1782423	0	0	0			0	2013-12-31	61.9333	61.9333	0		2019-02-01	0	2019-02-01	0	61.9333	2019-02-01		69	1	0	0	0	0	0	0	1	1	1	1									15	1	1	1	1		1		0	0
278	1782820	0	0	0			0	2013-02-28	72.1333	72.1333	0		2019-02-01	0	2019-02-01	0	72.1333	2019-02-01		58	1	0	0	0	0	0	0	0	1	1	1									10	0	1	1	1		2		0	0
279	1782881	0	0	0			0	2013-12-30	61.9667	61.9667	0		2019-02-01	0	2019-02-01	0	61.9667	2019-02-01		27	0	1	1	0	0	0	1	0	1	1	1									25	0	1	2	1		1		0	0
280	1782940	0	0	0			0	2013-03-05	71.9667	71.9667	0		2019-02-01	0	2019-02-01	0	71.9667	2019-02-01		54	1	0	0	0	0	0	0	0	1	1	1									34	0	1	2	1		1		0	0
285	1784093	0	0	0			0	2013-04-07	70.8667	70.8667	0		2019-02-01	0	2019-02-01	0	70.8667	2019-02-01		59	1	0	0	0	0	0	0	1	1	1	1									6	0	1	1	1		2		0	0
288	1784562	1	1	1	1	carboplatin+paclitaxel	6	2013-04-23	70.3333	70.3333	0		2019-02-01	0	2019-02-01	0	70.3333	2019-02-01		58	1	1	0	1	0	0	0	0	2		1	1								20	0	1	1	2		2	0	1	1
290	1784930	0	0	0			0	2013-05-02	70.0333	70.0333	0		2019-02-01	0	2019-02-01	0	70.0333	2019-02-01		35	0	1	1	1	0	1	0	0	1	1	1									20	0	1	1	1		1		0	0
291	1785359	0	0	0			0	2013-06-13	68.6333	68.6333	0		2019-02-01	0	2019-02-01	0	68.6333	2019-02-01		51	1	0	0	0	0	0	0	0	1	1	1									2	1	1	1	1		1		0	0
292	1785388	0	0	0			0	2013-05-16	69.5667	69.5667	0		2019-02-01	0	2019-02-01	0	69.5667	2019-02-01		41	1	0	0	0	0	0	0	0	1	1	1									35	0	1	1	1		2		0	0
295	1786052	0	0	0			0	2013-06-07	68.8333	68.8333	0		2019-02-01	0	2019-02-01	0	68.8333	2019-02-01		55	1	1	0	1	0	0	0	0	1	1	1									20	0	1	2	1		2		0	0
296	1786196	0	0	0			0	2013-06-19												47	0	1	0	1	0	0	0	0	1	1	1									60	0	1	1	1		1		0	1
298	1786359	0	0	0			0	2013-06-13	68.6333	68.6333	0		2019-02-01	0	2019-02-01	0	68.6333	2019-02-01		41	0	0	0	0	0	0	0	0	1	1	1									30	1	1	2	1		2		0	0
301	1786567	0	0	0			0	2013-06-19	68.4333	68.4333	0		2019-02-01	0	2019-02-01	0	68.4333	2019-02-01		50	0	1	0	1	0	0	0	0	1	1	1									5	0	1	1	1		1		0	0
306	1788181	0	0	0			0	2013-08-02	66.9667	66.9667	0		2019-02-01	0	2019-02-01	0	66.9667	2019-02-01		54	1	1	0	1	0	0	0	0	1	1	1									16	0	1	1	1		1		0	1
308	1788325	1	1	0			0	2013-07-10	67.7333	67.7333	0		2019-02-01	0	2019-02-01	0	67.7333	2019-02-01		52	1	1	0	0	0	1	0	1	2		1	1								38	0	1	1	2		1	0	0	1
313	1788961	0	0	0			0	2013-09-06	44.7	65.8	1	1	2017-05-09	0	2019-02-01	0	65.8	2019-02-01		62	1	1	1	1	0	0	0	0	1	1	1									22	0	1	1	1		1		0	0
314	1789231	0	0	0			0	2013-08-08	66.7667	66.7667	0		2019-02-01	0	2019-02-01	0	66.7667	2019-02-01		69	1	1	0	1	0	0	0	0	3	1	1									35	0	1	2	1		1		0	0
317	1789914	0	0	0			0	2013-08-06	66.8333	66.8333	0		2019-02-01	0	2019-02-01	0	66.8333	2019-02-01		58	1	1	1	0	0	0	0	0	1	1	1									2	0	1	2	1		2		0	0
318	1795017	0	0	0			0	2013-07-19	67.4333	67.4333	0		2019-02-01	0	2019-02-01	0	67.4333	2019-02-01		49	0	0	0	0	0	0	0	0	1	1	1									6	1	1	1	1		1		0	0
320	1799391	1	1	0			0	2016-01-28	22.4333	32.5667	1	1	2017-12-01	1	2018-10-01	1	32.5667	2018-10-01		78	1	1	0	1	0	0	0	0	3	1	1									2	0	1	2	1		1		0	0
323	1833034	0	0	0			0	2014-01-20	61.2667	61.2667	0		2019-02-01	0	2019-02-01	0	61.2667	2019-02-01		34	0	0	0	0	0	0	0	0	1	1	1									3	1	1	1	1		2		0	0
324	1835322	0	0	0			0	2013-10-31	63.9667	63.9667	0		2019-02-01	0	2019-02-01	0	63.9667	2019-02-01		46	0	1	0	1	0	0	0	0	1	1	1									6	0	1	1	1		1		0	0
326	1835447	1	1	1	1	carboplatin+paclitaxel	6	2016-05-03	33.4667	33.4667	0		2019-02-01	0	2019-02-01	0	33.4667	2019-02-01		54	1	0	0	0	0	0	0	0	1		1	1								35	0	1	1	2		1	2	0	0
332	1839870	0	0	0			0	2013-12-10	62.6333	62.6333	0		2019-02-01	0	2019-02-01	0	62.6333	2019-02-01		53	0	0	0	0	0	0	0	0	1	1	1									35	0	1	1	1		1		0	0
339	1848335	0	0	0			0	2014-01-14	61.4667	61.4667	0		2019-02-01	0	2019-02-01	0	61.4667	2019-02-01		46	0	0	0	0	0	0	0	0	1	1	1									15	0	1	1	1		1		0	0
341	1848882	0	0	0			0	2014-02-13	60.4667	60.4667	0		2019-02-01	0	2019-02-01	0	60.4667	2019-02-01		49	0	0	0	0	0	0	0	0	1	1	1									60	0	1	1	1		1		0	0
355	1864252	0	0	0			0	2014-05-13	57.5	57.5	0		2019-02-01	0	2019-02-01	0	57.5	2019-02-01		48	0	1	0	1	0	1	0	0	1	1	1									50	0	1	1	1		3		0	0
361	1870198	0	0	0			0	2014-09-12	53.4333	53.4333	0		2019-02-01	0	2019-02-01	0	53.4333	2019-02-01		44	0	0	0	0	0	0	0	0	1	1	1									2	0	1	1	1		1		0	0
362	1870202	0	0	0			0	2014-05-22	57.2	57.2	0		2019-02-01	0	2019-02-01	0	57.2	2019-02-01		32	0	0	0	0	0	0	0	0	1	1	1									25	0	1	1	1		1		0	0
363	1870403	0	0	0			0	2014-03-10	59.6333	59.6333	0		2019-02-01	0	2019-02-01	0	59.6333	2019-02-01		48	0	0	0	0	0	0	0	0	1	1	1									8	0	1	1	1		3		0	0
364	1870642	0	0	0			0	2014-07-22	55.1667	55.1667	0		2019-02-01	0	2019-02-01	0	55.1667	2019-02-01		50	1	0	0	0	0	0	0	0	2			0						2	Grade 2	25	0	1	1	2		1	0	0	1
366	1873821	0	0	0			0	2014-08-05	54.7	54.7	0		2019-02-01	0	2019-02-01	0	54.7	2019-02-01		51	1	0	0	0	0	0	0	0	1	1	1									20	0	1	2	1		2		0	0
371	1880268	0	0	0			0	2014-09-09	53.5333	53.5333	0		2019-02-01	0	2019-02-01	0	53.5333	2019-02-01		47	0	0	0	0	0	0	0	0	1	1	1									40	0	1	1	1		2		0	0
373	1882916	0	0	0			0	2014-10-27	51.9333	51.9333	0		2019-02-01	0	2019-02-01	0	51.9333	2019-02-01		49	0	1	1	1	0	0	0	0	2	1	1									24	0	1	1	1		1		0	0
377	1884974	1	1	0			0	2014-05-22	32.9	38.9667	1	1	2017-02-02	1	2017-08-03	1	38.9667	2017-08-03		53	1	0	0	0	0	0	0	0	2	1	1									6	0	1	1	1		2		0	0
379	1887543	0	0	0			0	2014-12-04	50.6667	50.6667	0		2019-02-01	0	2019-02-01	0	50.6667	2019-02-01		66	1	1	0	1	0	0	0	0	1	1	1									20	0	1	1	1		2		0	1
381	1891318	0	0	0			0	2015-03-24	47	47	0		2019-02-01	0	2019-02-01	0	47	2019-02-01		43	0	0	0	0	0	0	0	0	1	1	1									4	0	1	1	1		2		0	0
386	1898276	0	0	0			0	2015-02-28	47.8	47.8	0		2019-02-01	0	2019-02-01	0	47.8	2019-02-01		56	1	1	1	0	1	0	0	0	2	1	1									24	0	1	1	1		1		0	1
388	2000477	1	0	1	1	carboplatin+paclitaxel	6	2013-07-23	67.3	67.3	0		2019-02-01	0	2019-02-01	0	67.3	2019-02-01		42	0	0	0	0	0	0	0	0	2		1	1								25	0	1	1	2		1	1	0	1
390	2001785	0	0	0			0	2013-08-23	66.2667	66.2667	0		2019-02-01	0	2019-02-01	0	66.2667	2019-02-01		56	1	1	1	0	0	0	0	0	2	1	1									15	0	1	1	1		2		0	0
392	2002040	0	0	0			0	2013-09-04	65.8667	65.8667	0		2019-02-01	0	2019-02-01	0	65.8667	2019-02-01		50	0	0	0	0	0	0	0	0	1	1	1									16	1	1	1	1		2		0	0
393	2002180	0	0	0			0	2013-09-06	65.8	65.8	0		2019-02-01	0	2019-02-01	0	65.8	2019-02-01		68	1	1	0	1	0	0	0	0	1	1	1									2	1	1	1	1		1		0	0
400	2002847	0	0	0			0	2013-09-10	65.6667	65.6667	0		2019-02-01	0	2019-02-01	0	65.6667	2019-02-01		47	0	1	0	1	0	0	0	0	1	1	1									6	0	1	1	1		1		0	1
402	2003334	0	0	0			0	2013-10-08	64.7333	64.7333	0		2019-02-01	0	2019-02-01	0	64.7333	2019-02-01		46	0	0	0	0	0	0	0	0	1	1	1									3	1	1	2	1		2		0	1
403	2003540	1	0	1	1	carboplatin+paclitaxel	8	2013-12-24	62.1667	62.1667	0		2019-02-01	0	2019-02-01	0	62.1667	2019-02-01		50	1	0	0	0	0	0	0	0	2		1	1								40	0	1	2	2		1	2	1	1
404	2003548	0	0	0			0	2013-10-15	64.5	64.5	0		2019-02-01	0	2019-02-01	0	64.5	2019-02-01		56	1	1	0	1	0	0	0	0	1	1	1									27	0	1	1	1		2		0	0
405	2003582	0	0	0			0	2013-11-07	63.7333	63.7333	0		2019-02-01	0	2019-02-01	0	63.7333	2019-02-01		62	1	0	0	0	0	0	0	0	1	1	1									6	0	1	1	1		2		0	0
407	2004050	0	0	0			0	2013-08-21	66.3333	66.3333	0		2019-02-01	0	2019-02-01	0	66.3333	2019-02-01		55	1	1	0	1	0	0	0	0	1	1	1									6	0	1	1	1		2		0	0
409	2004124	1	1	1	1	carboplatin+paclitaxel	6	2013-10-31	63.9667	63.9667	0		2019-02-01	0	2019-02-01	0	63.9667	2019-02-01		32	0	1	1	0	0	1	1	0	3		1	1								50	0	1	2	2		2	1	1	0
410	2004190	0	0	0			0	2013-08-28	66.1	66.1	0		2019-02-01	0	2019-02-01	0	66.1	2019-02-01		56	1	1	1	1	0	0	0	0	1	1	1									39	0	1	1	1		2		0	0
411	2004197	0	0	0			0	2013-09-22	65.2667	65.2667	0		2019-02-01	0	2019-02-01	0	65.2667	2019-02-01		68	1	1	0	1	0	0	0	0	1	1	1									6	0	1	1	1		2		0	0
412	2004238	0	0	0			0	2013-10-09	64.7	64.7	0		2019-02-01	0	2019-02-01	0	64.7	2019-02-01		56	1	1	0	1	0	1	0	0	1	1	1									15	0	1	1	1		1		0	0
416	2006136	0	0	0			0	2014-03-10	59.6333	59.6333	0		2019-02-01	0	2019-02-01	0	59.6333	2019-02-01		54	1	0	0	0	0	0	0	0	1	1	1									6	0	1	1	1		2		0	0
420	2006375	0	0	0			0	2013-12-23	62.2	62.2	0		2019-02-01	0	2019-02-01	0	62.2	2019-02-01		50	0	0	0	0	0	0	0	0	1	1	1									40	1	1	1	1		1		0	0
424	2006762	0	0	0			0	2013-09-26	65.1333	65.1333	0		2019-02-01	0	2019-02-01	0	65.1333	2019-02-01		48	0	0	0	0	0	0	0	0	1	1	1									65	0	1	1	1		3		0	0
426	2006892	0	0	0			0	2014-12-09	50.5	50.5	0		2019-02-01	0	2019-02-01	0	50.5	2019-02-01		32	0	1	0	0	0	1	0	0	2	1	1									30	0	1	2	1		2		1	0
428	2006927	0	0	0			0	2013-10-21	64.3	64.3	0		2019-02-01	0	2019-02-01	0	64.3	2019-02-01		64	1	1	1	1	0	0	0	0	2	1	1									20	0	1	1	1		2		0	0
429	2007066	0	0	0			0	2013-10-15	64.5	64.5	0		2019-02-01	0	2019-02-01	0	64.5	2019-02-01		52	1	0	0	0	0	0	0	0	1	1	1									31	0	1	1	1		1		0	0
430	2007164	0	0	0			0	2013-12-19	62.3333	62.3333	0		2019-02-01	0	2019-02-01	0	62.3333	2019-02-01		54	1	0	0	0	0	0	0	0	1	1	1									25	0	1	1	1		3		0	0
432	2007897	0	0	0			0	2013-09-06	65.8	65.8	0		2019-02-01	0	2019-02-01	0	65.8	2019-02-01		54	1	0	0	0	0	0	0	0	1	1	1									6	0	1	2	1		2		0	0
436	2008477	0	0	0			0	2013-11-01	63.9333	63.9333	0		2019-02-01	0	2019-02-01	0	63.9333	2019-02-01		58	1	1	1	1	0	0	0	0	1	1	1									20	0	1	1	1		2		1	0
438	2008684	0	0	0			0	2013-11-06	63.7667	63.7667	0		2019-02-01	0	2019-02-01	0	63.7667	2019-02-01		55	1	0	0	0	0	0	0	0	1		1	1								15	0	1	1	2		1	0	0	0
441	2008789	0	0	0			0	2013-12-18	62.3667	62.3667	0		2019-02-01	0	2019-02-01	0	62.3667	2019-02-01		51	1	0	0	0	0	0	0	0	1	1	1									12	1	1	1	1		1		0	0
443	2008964	0	0	0			0	2013-12-06	62.7667	62.7667	0		2019-02-01	0	2019-02-01	0	62.7667	2019-02-01		57	1	0	0	0	0	0	0	0	1	1	1									15	0	1	1	1		1		0	0
447	2009347	0	0	0			0	2013-11-29	63	63	0		2019-02-01	0	2019-02-01	0	63	2019-02-01		84	1	0	0	0	0	0	0	0	1	1	1									20	0	1	1	1		2		0	0
452	2009830	0	0	0			0	2013-12-13	62.5333	62.5333	0		2019-02-01	0	2019-02-01	0	62.5333	2019-02-01		63	1	1	0	1	0	0	0	0	1	1	1									30	0	1	1	1		2		0	0
457	2012538	1	1	1	1	carboplatin+paclitaxel	4	2013-12-13	62.5333	62.5333	0		2019-02-01	0	2019-02-01	0	62.5333	2019-02-01		56	1	0	0	0	0	0	0	0	3	1	1									25	0	1	1	1		2		1	0
458	2013002	0	0	0			0	2013-12-19	62.3333	62.3333	0		2019-02-01	0	2019-02-01	0	62.3333	2019-02-01		62	1	0	0	0	0	0	0	0	1	1	1									2	1	1	2	1		1		0	0
460	2013116	0	0	0			0	2013-12-30	61.9667	61.9667	0		2019-02-01	0	2019-02-01	0	61.9667	2019-02-01		22	0	0	0	0	0	0	0	0	1	1	1									7	0	1	1	1		1		0	0
461	2013158	0	0	0			0	2014-02-10	60.5667	60.5667	0		2019-02-01	0	2019-02-01	0	60.5667	2019-02-01		46	0	0	0	0	0	0	0	0	1	1	1									25	1	1	1	1		2		0	0
465	2013383	0	0	0			0	2014-02-11	60.5333	60.5333	0		2019-02-01	0	2019-02-01	0	60.5333	2019-02-01		63	1	1	0	1	0	0	0	0	1	1	1									6	0	1	1	1		2		0	0
467	2013650	0	0	0			0	2014-02-11	60.5333	60.5333	0		2019-02-01	0	2019-02-01	0	60.5333	2019-02-01		44	0	1	0	1	0	0	0	0	1	1	1									25	0	1	1	1		2		0	0
471	2014164	0	0	0			0	2014-01-28	61	61	0		2019-02-01	0	2019-02-01	0	61	2019-02-01		61	1	1	1	1	1	0	0	0	1	1	1									30	0	1	1	1		2		0	1
473	2014270	0	0	0			0	2014-02-10	60.5667	60.5667	0		2019-02-01	0	2019-02-01	0	60.5667	2019-02-01		81	1	1	1	0	0	0	0	0	2	1	1									40	0	1	1	1		1		1	1
474	2014412	0	0	0			0	2014-02-12	60.5	60.5	0		2019-02-01	0	2019-02-01	0	60.5	2019-02-01		50	0	0	0	0	0	0	0	0	1	1	1									30	1	1	1	1		1		0	0
476	2014588	1	0	1	1	carboplatin+paclitaxel	6	2014-03-10	59.6333	59.6333	0		2019-02-01	0	2019-02-01	0	59.6333	2019-02-01		57	1	1	0	1	0	0	0	0	2		1	1								78	0	1	2	2		1	2	0	1
477	2014737	0	0	0			0	2014-05-06	57.7333	57.7333	0		2019-02-01	0	2019-02-01	0	57.7333	2019-02-01		53	1	0	0	0	0	0	0	0	1	1	1									17	0	1	1	1		2		0	0
480	2016226	0	0	0			0	2014-01-22	61.2	61.2	0		2019-02-01	0	2019-02-01	0	61.2	2019-02-01		55	1	1	1	0	0	0	0	0	1	1	1									5	0	1	1	1		2		0	1
481	2016637	0	0	0			0	2014-02-10	60.5667	60.5667	0		2019-02-01	0	2019-02-01	0	60.5667	2019-02-01		44	0	1	1	0	0	1	0	0	1	1	1									10	1	1	2	1		2		0	0
483	2018800	0	0	0			0	2014-03-19	59.3333	59.3333	0		2019-02-01	0	2019-02-01	0	59.3333	2019-02-01		43	0	0	0	0	0	0	0	0	1	1	1									40	0	1	1	1		3		0	0
484	2019016	0	0	0			0	2016-06-20	31.8667	31.8667	0		2019-02-01	0	2019-02-01	0	31.8667	2019-02-01		47	0	0	0	0	0	0	0	0	2	1	1									23	0	1	1	1		1		1	0
489	2019333	0	0	0			0	2014-04-11	58.5667	58.5667	0		2019-02-01	0	2019-02-01	0	58.5667	2019-02-01		81	1	1	1	1	0	0	0	0	1	1	1									6	0	1	1	1		1		0	0
492	2019574	0	0	0			0	2014-03-20	59.3	59.3	0		2019-02-01	0	2019-02-01	0	59.3	2019-02-01		72	1	1	1	1	0	0	0	0	1	1	1									6	0	1	1	1		1		0	0
500	2020070	0	0	0			0	2014-04-03	58.8333	58.8333	0		2019-02-01	0	2019-02-01	0	58.8333	2019-02-01		60	1	1	0	1	0	0	0	0	2	1	1									6	0	1	1	1		3		0	0
504	2020427	0	0	0			0	2014-05-22	57.2	57.2	0		2019-02-01	0	2019-02-01	0	57.2	2019-02-01		72	1	1	0	1	0	0	0	0	1	1	1									15	0	1	2	1		1		0	0
506	2020860	0	0	0			0	2014-04-30	57.9333	57.9333	0		2019-02-01	0	2019-02-01	0	57.9333	2019-02-01		66	1	1	0	1	0	0	0	0	1	1	1									6	0	1	1	1		2		0	1
508	2023677	0	0	0			0	2014-09-02	53.7667	53.7667	0		2019-02-01	0	2019-02-01	0	53.7667	2019-02-01		49	0	0	0	0	0	0	0	0	1	1	1									8	1	1	1	1		2		0	0
509	2023739	0	0	0			0	2014-05-14	57.4667	57.4667	0		2019-02-01	0	2019-02-01	0	57.4667	2019-02-01		52	1	0	0	0	0	0	0	0	1	1	1									30	0	1	2	1		2		0	0
513	2025000	1	0	1	1	carboplatin+paclitaxel	2	2014-05-20	57.2667	57.2667	0		2019-02-01	0	2019-02-01	0	57.2667	2019-02-01		51	0	0	0	0	0	0	0	0	2			0						2	Grade 1	45	0	1	1	2		2	2	0	1
515	2025113	0	0	0			0	2014-05-20	57.2667	57.2667	0		2019-02-01	0	2019-02-01	0	57.2667	2019-02-01		43	0	0	0	0	0	0	0	0	1	1	1									10	0	1	1	1		2		0	0
517	2025406	1	1	0			0	2013-12-13	62.5333	62.5333	0		2019-02-01	0	2019-02-01	0	62.5333	2019-02-01		56	1	0	0	0	0	0	0	0	1	1	1									6	0	1	1	1		2		0	1
518	2025465	0	0	0			0	2014-05-20	57.2667	57.2667	0		2019-02-01	0	2019-02-01	0	57.2667	2019-02-01		37	0	1	1	0	0	1	0	0	2	1	1									26	0	1	1	1		1		0	1
521	2025838	0	0	0			0	2014-06-09	56.6	56.6	0		2019-02-01	0	2019-02-01	0	56.6	2019-02-01		52	1	0	0	0	0	0	0	0	1	1	1									3	0	1	1	1		2		0	0
522	2025955	0	0	0			0	2014-06-04	56.7667	56.7667	0		2019-02-01	0	2019-02-01	0	56.7667	2019-02-01		63	1	0	0	0	0	0	0	0	1	1	1									18	0	1	2	1		1		0	0
524	2026029	0	0	0			0	2014-06-06	56.7	56.7	0		2019-02-01	0	2019-02-01	0	56.7	2019-02-01		39	0	1	0	1	0	0	0	0	2	1	1									6	0	1	1	1		2		0	0
529	2026480	0	0	0			0	2014-06-20	56.2333	56.2333	0		2019-02-01	0	2019-02-01	0	56.2333	2019-02-01		60	1	1	0	1	0	0	0	0	1	1	1									30	0	1	1	1		1		0	0
530	2026523	0	0	0			0	2013-12-13	62.5333	62.5333	0		2019-02-01	0	2019-02-01	0	62.5333	2019-02-01		40	0	0	0	0	0	0	0	0	1	1	1									10	0	1	2	1		1		0	1
533	2026618	0	0	0			0	2014-06-25	56.0667	56.0667	0		2019-02-01	0	2019-02-01	0	56.0667	2019-02-01		59	1	1	0	1	1	0	0	0	1	1	1									30	0	1	2	1		1		0	0
534	2028215	0	0	0			0	2015-12-07	38.4	38.4	0		2019-02-01	0	2019-02-01	0	38.4	2019-02-01		49	0	0	0	0	0	0	0	0	1	1	1									25	1	1	1	1		1		0	0
538	2029536	0	0	0			0	2014-07-22	55.1667	55.1667	0		2019-02-01	0	2019-02-01	0	55.1667	2019-02-01		39	0	0	0	0	0	0	0	0	1	1	1									25	0	1	1	1		2		0	0
539	2029559	0	0	0			0	2014-07-23	55.1333	55.1333	0		2019-02-01	0	2019-02-01	0	55.1333	2019-02-01		41	0	0	0	0	0	0	0	0	1	1	1									45	0	1	2	1		1		0	0
544	2029724	0	0	0			0	2014-07-29	54.9333	54.9333	0		2019-02-01	0	2019-02-01	0	54.9333	2019-02-01		46	0	0	0	0	0	0	0	0	1	1	1									17	1	1	1	1		2		0	0
545	2029873	0	0	0			0	2014-08-01	54.8333	54.8333	0		2019-02-01	0	2019-02-01	0	54.8333	2019-02-01		50	1	0	0	0	0	0	0	0	1	1	1									53	1	1	1	1		1		0	0
550	2030091	0	0	0			0	2015-03-09	47.5	47.5	0		2019-02-01	0	2019-02-01	0	47.5	2019-02-01		43	0	0	0	0	0	0	0	0	1	1	1									20	1	1	1	1		1		0	0
551	2030125	1	0	1	1	carboplatin+paclitaxel	4	2016-04-19	22.7	33.9333	1	2	2018-03-01	0	2019-02-01	0	33.9333	2019-02-01		52	1	0	0	0	0	0	1	0	1			0						2	Grade 1	50	1	1	2	2		1	2	0	0
558	2030810	1	0	1	1	carboplatin+paclitaxel	8	2015-12-03	10.9333	17.1667	1	2	2016-10-26	1	2017-05-01	1	17.1667	2017-05-01		38	0	0	0	0	0	0	0	0	2	1	1									60	0	1	2	1		1		0	1
559	2030864	0	0	0			0	2014-09-01	53.8	53.8	0		2019-02-01	0	2019-02-01	0	53.8	2019-02-01		52	1	0	0	0	0	0	0	0	1	1	1									18	1	1	1	1		2		0	0
561	2031234	0	0	0			0	2014-07-19	55.2667	55.2667	0		2019-02-01	0	2019-02-01	0	55.2667	2019-02-01		47	0	0	0	0	0	0	0	0	1	1	1									25	1	1	1	1		3		0	0
562	2031452	0	0	0			0	2014-03-07	59.7333	59.7333	0		2019-02-01	0	2019-02-01	0	59.7333	2019-02-01		54	1	0	0	0	0	0	0	0	1	1	1									60	1	1	1	1		1		0	0
563	2031892	0	0	0			0	2015-07-17	43.1667	43.1667	0		2019-02-01	0	2019-02-01	0	43.1667	2019-02-01		52	1	0	0	0	0	0	0	0	1	1	1									6	0	1	1	1		2		0	0
564	2032013	0	0	0			0	2014-08-14	54.4	54.4	0		2019-02-01	0	2019-02-01	0	54.4	2019-02-01		70	1	1	1	1	0	0	0	0	2	1	1									85	0	1	1	1		2		1	0
565	2032243	0	0	0			0	2014-08-07	54.6333	54.6333	0		2019-02-01	0	2019-02-01	0	54.6333	2019-02-01		40	0	0	0	0	0	0	0	0	1	1	1									40	1	1	1	1		3		0	0
566	2032314	0	0	0			0	2014-08-20	54.2	54.2	0		2019-02-01	0	2019-02-01	0	54.2	2019-02-01		78	1	1	1	1	0	0	0	0	1	1	1									40	0	1	1	1		1		0	0
570	2035061	0	0	0			0	2014-10-09	52.5333	52.5333	0		2019-02-01	0	2019-02-01	0	52.5333	2019-02-01		35	0	0	0	0	0	0	0	0	1	1	1									12	1	1	2	1		2		0	0
572	2035079	0	0	0			0	2014-10-24	52.0333	52.0333	0		2019-02-01	0	2019-02-01	0	52.0333	2019-02-01		41	0	0	0	0	0	0	0	0	1	1	1									35	1	1	1	1		1		0	0
573	2035144	0	0	0			0	2014-09-10	53.5	53.5	0		2019-02-01	0	2019-02-01	0	53.5	2019-02-01		70	1	1	0	1	0	0	0	0	2	1	1									10	0	1	1	1		2		0	0
574	2035154	0	0	0			0	2014-11-13	51.3667	51.3667	0		2019-02-01	0	2019-02-01	0	51.3667	2019-02-01		41	0	0	0	0	0	0	0	0	1	1	1									12	1	1	1	1		2		0	0
579	2035332	0	0	0			0	2014-10-15	52.3333	52.3333	0		2019-02-01	0	2019-02-01	0	52.3333	2019-02-01		62	1	0	0	0	0	0	0	0	1	1	1									12	0	1	1	1		2		0	0
581	2035357	1	1	1	1	carboplatin+paclitaxel	6	2014-09-17	53.2667	53.2667	0		2019-02-01	0	2019-02-01	0	53.2667	2019-02-01		44	0	1	1	1	0	0	1	0	2			0						2	Grade 2 with clear cell	90	0	1	2	2		1	2	0	1
582	2035524	0	0	0			0	2014-09-22	53.1	53.1	0		2019-02-01	0	2019-02-01	0	53.1	2019-02-01		47	0	0	0	0	0	0	0	0	1	1	1									2	1	1	1	1		2		0	0
584	2035694	0	0	0			0	2014-09-26	52.9667	52.9667	0		2019-02-01	0	2019-02-01	0	52.9667	2019-02-01		58	1	1	0	1	0	0	0	0	2	1	1									15	0	1	1	1		2		0	0
587	2036040	0	0	0			0	2014-10-14	52.3667	52.3667	0		2019-02-01	0	2019-02-01	0	52.3667	2019-02-01		57	1	1	0	1	0	0	0	0	1	1	1									5	0	1	1	1		2		0	0
589	2036233	0	0	0			0	2014-11-18	38	38	0		2018-01-01	1	2018-01-01	0	38	2018-01-01	Chronic obstructive pulmonary disease	63	1	1	0	1	0	0	0	0	1	1	1									35	0	1	2	1		1		0	0
590	2036261	0	0	0			0	2014-10-21	52.1333	52.1333	0		2019-02-01	0	2019-02-01	0	52.1333	2019-02-01		35	0	1	1	0	0	0	0	0	1	1	1									60	0	1	1	1		2		0	1
591	2036385	0	0	0			0	2014-10-22	52.1	52.1	0		2019-02-01	0	2019-02-01	0	52.1	2019-02-01		49	0	1	0	1	0	0	0	0	1	1	1									20	0	1	1	1		2		1	0
593	2036534	0	0	0			0	2014-10-27	51.9333	51.9333	0		2019-02-01	0	2019-02-01	0	51.9333	2019-02-01		48	0	0	0	0	0	0	0	0	1	1	1									2	1	1	2	1		2		0	0
595	2036585	0	0	0			0	2014-10-30	51.8333	51.8333	0		2019-02-01	0	2019-02-01	0	51.8333	2019-02-01		59	1	0	0	0	0	0	0	0	2	1	1									40	0	1	1	1		1		0	1
597	2036703	0	0	0			0	2014-03-06	59.7667	59.7667	0		2019-02-01	0	2019-02-01	0	59.7667	2019-02-01		58	1	0	0	0	0	0	0	0	1	1	1									20	0	1	1	1		1		0	0
601	2038232	1	1	0			0	2014-11-03	51.7	51.7	0		2019-02-01	0	2019-02-01	0	51.7	2019-02-01		51	1	0	0	0	0	0	0	0	2		1	1								105	0	1	2	2		1	1	0	1
603	2039082	0	0	0			0	2014-12-23	50.0333	50.0333	0		2019-02-01	0	2019-02-01	0	50.0333	2019-02-01		63	1	1	0	1	0	0	0	0	1	1	1									4	1	1	1	1		1		0	0
605	2039358	0	0	0			0	2014-11-21	51.1	51.1	0		2019-02-01	0	2019-02-01	0	51.1	2019-02-01		51	1	0	0	0	0	0	0	0	2	1	1									6	0	1	1	1		2		0	0
606	2039363	0	0	0			0	2014-11-21	51.1	51.1	0		2019-02-01	0	2019-02-01	0	51.1	2019-02-01		62	1	1	1	1	1	0	0	0	1	1	1									20	0	1	1	1		1		0	0
609	2039580	0	0	0			0	2015-01-05	49.6	49.6	0		2019-02-01	0	2019-02-01	0	49.6	2019-02-01		53	1	1	0	1	0	0	0	0	1	1	1									25	1	1	1	1		2		0	0
612	2039758	0	0	0			0	2014-12-03	50.7	50.7	0		2019-02-01	0	2019-02-01	0	50.7	2019-02-01		55	1	1	0	0	0	1	0	0	2	1	1									15	0	1	2	1		1		0	1
617	2040233	0	0	0			0	2014-12-18	50.2	50.2	0		2019-02-01	0	2019-02-01	0	50.2	2019-02-01		48	0	0	0	0	0	0	0	0	2	1	1									6	0	1	1	1		3		0	0
619	2040377	0	0	0			0	2014-12-23	50.0333	50.0333	0		2019-02-01	0	2019-02-01	0	50.0333	2019-02-01		58	1	0	0	0	0	0	0	0	1	1	1									11	0	1	1	1		2		0	0
621	2040502	0	0	0			0	2015-05-26	44.9	44.9	0		2019-02-01	0	2019-02-01	0	44.9	2019-02-01		55	1	1	1	0	1	0	0	0	2			0						2	Grade 1	7	0	1	1	2		2	2	0	0
629	2040837	0	0	0			0	2015-01-07	49.5333	49.5333	0		2019-02-01	0	2019-02-01	0	49.5333	2019-02-01		52	1	0	0	0	0	0	0	0	1	1	1									2	1	1	1	1		2		0	0
632	2042803	0	0	0			0	2017-03-09	23.1333	23.1333	0		2019-02-01	0	2019-02-01	0	23.1333	2019-02-01		57	1	1	0	1	0	0	0	0	1	1	1									6	0	1	1	1		2		0	0
639	2045215	0	0	0			0	2014-03-05	59.8	59.8	0		2019-02-01	0	2019-02-01	0	59.8	2019-02-01		38	0	0	0	0	0	0	0	0	1	1	1									2	1	1	1	1		3		0	0
646	2045748	0	0	0			0	2015-02-02	48.6667	48.6667	0		2019-02-01	0	2019-02-01	0	48.6667	2019-02-01		56	1	1	0	1	0	0	0	0	1	1	1									20	1	1	1	1		2		0	0
648	2045828	0	0	0			0	2015-09-18	41.0667	41.0667	0		2019-02-01	0	2019-02-01	0	41.0667	2019-02-01		38	0	0	0	0	0	0	1	0	1	1	1									6	0	1	1	1		2		0	0
650	2046054	0	0	0			0	2015-02-10	48.4	48.4	0		2019-02-01	0	2019-02-01	0	48.4	2019-02-01		54	1	1	0	1	0	0	0	0	1	1	1									2	1	1	1	1		2		0	0
653	2046384	0	0	0			0	2015-02-27	47.8333	47.8333	0		2019-02-01	0	2019-02-01	0	47.8333	2019-02-01		67	1	1	1	1	0	0	0	1	1	1	1									22	0	1	1	1		2		0	0
656	2046620	0	0	0			0	2015-03-04	47.6667	47.6667	0		2019-02-01	0	2019-02-01	0	47.6667	2019-02-01		32	0	0	0	0	0	0	0	0	1	1	1									55	0	1	1	1		1		0	0
657	2046635	0	0	0			0	2016-03-10	35.2667	35.2667	0		2019-02-01	0	2019-02-01	0	35.2667	2019-02-01		53	1	0	0	0	0	0	0	0	1	1	1									20	0	1	1	1		2		0	0
658	2046692	0	0	0			0	2015-04-03	46.6667	46.6667	0		2019-02-01	0	2019-02-01	0	46.6667	2019-02-01		79	1	1	0	1	0	0	0	1	2	1	1									10	0	1	1	1		1		0	0
660	2046695	0	0	0			0	2013-12-11	62.6	62.6	0		2019-02-01	0	2019-02-01	0	62.6	2019-02-01		48	1	0	0	0	0	0	0	0	1	1	1									2	1	1	1	1		2		0	0
666	2046987	1	1	0			0	2015-03-17	46.1667	47.2333	1	1	2018-12-31	0	2019-02-01	0	47.2333	2019-02-01		64	1	1	1	0	0	0	0	1	2	1	1									18	0	1	1	1		2		1	0
674	2050036	1	0	1	0	fluorouracil+cyclophosphamide	4	2013-12-10	62.6333	62.6333	0		2019-02-01	0	2019-02-01	0	62.6333	2019-02-01		52	0	0	0	0	0	0	0	0	2			0						2	Grade 2	35	0	1	1	2		2	2	0	0
675	2050059	0	0	0			0	2016-08-29	29.5333	29.5333	0		2019-02-01	0	2019-02-01	0	29.5333	2019-02-01		41	0	0	0	0	0	0	0	0	1	1	1									2	1	1	1	1		2		0	0
677	2050264	0	0	0			0	2015-03-26	46.9333	46.9333	0		2019-02-01	0	2019-02-01	0	46.9333	2019-02-01		46	1	0	0	0	0	0	0	0	1	1	1									6	0	1	1	1		1		0	0
678	2050378	0	0	0			0	2014-02-27	60	60	0		2019-02-01	0	2019-02-01	0	60	2019-02-01		52	1	0	0	0	0	0	0	0	1	1	1									10	1	1	1	1		2		0	0
679	2050423	0	0	0			0	2015-03-27	46.9	46.9	0		2019-02-01	0	2019-02-01	0	46.9	2019-02-01		49	1	0	0	0	0	0	0	0	1	1	1									20	1	1	1	1		1		0	0
681	2050532	0	0	0			0	2015-03-31	46.7667	46.7667	0		2019-02-01	0	2019-02-01	0	46.7667	2019-02-01		54	1	0	0	0	0	0	0	0	1	1	1									20	0	1	1	1		1		0	1
684	2050907	0	0	0			0	2015-04-10	46.4333	46.4333	0		2019-02-01	0	2019-02-01	0	46.4333	2019-02-01		49	0	1	0	1	0	0	0	0	1	1	1									55	0	1	1	1		1		0	1
685	2050978	0	0	0			0	2015-04-15	46.2667	46.2667	0		2019-02-01	0	2019-02-01	0	46.2667	2019-02-01		49	0	0	0	0	0	0	0	0	1	1	1									8	1	1	1	1		2		0	0
686	2051091	1	1	1	1	carboplatin+paclitaxel	6	2015-07-02	43.6667	43.6667	0		2019-02-01	0	2019-02-01	0	43.6667	2019-02-01		66	1	1	1	1	0	0	0	0	1		1	1								25	0	1	2	2		1	2	0	0
688	2051280	0	0	0			0	2016-04-07	34.3333	34.3333	0		2019-02-01	0	2019-02-01	0	34.3333	2019-02-01		48	0	0	0	0	0	0	0	0	1	1	1									6	0	1	1	1		2		0	0
691	2051567	0	0	0			0	2015-04-30	45.7667	45.7667	0		2019-02-01	0	2019-02-01	0	45.7667	2019-02-01		77	1	1	0	1	0	0	0	0	2	1	1									35	0	1	1	1		2		0	0
692	2051644	0	0	0			0	2015-05-05	45.6	45.6	0		2019-02-01	0	2019-02-01	0	45.6	2019-02-01		67	1	1	1	1	0	1	0	0	2	1	1									45	0	1	1	1		2		0	0
695	2051691	0	0	0			0	2013-12-06	62.7667	62.7667	0		2019-02-01	0	2019-02-01	0	62.7667	2019-02-01		60	1	0	0	0	0	0	0	0	2	1	1									6	0	1	1	1		2		0	0
700	2051941	0	0	0			0	2015-05-13	45.3333	45.3333	0		2019-02-01	0	2019-02-01	0	45.3333	2019-02-01		53	1	0	0	0	0	0	0	0	1	1	1									6	0	1	1	1		3		0	0
701	2052400	0	0	0			0	2015-03-31	46.7667	46.7667	0		2019-02-01	0	2019-02-01	0	46.7667	2019-02-01		56	1	0	0	0	0	0	0	0	1	1	1									35	0	1	1	1		2		0	0
702	2052581	0	0	0			0	2015-04-03	46.6667	46.6667	0		2019-02-01	0	2019-02-01	0	46.6667	2019-02-01		57	1	0	0	0	0	0	0	0	1	1	1									6	0	1	1	1		2		0	0
703	2054403	0	0	0			0	2015-05-15	45.2667	45.2667	0		2019-02-01	0	2019-02-01	0	45.2667	2019-02-01		65	1	1	1	1	0	0	0	0	1	1	1									6	0	1	1	1		3		0	1
705	2054463	0	0	0			0	2015-05-29	44.8	44.8	0		2019-02-01	0	2019-02-01	0	44.8	2019-02-01		56	1	0	0	0	0	0	0	0	1		1	1								40	0	1	2	2		2	2	0	0
706	2054484	0	0	0			0	2015-05-15	45.2667	45.2667	0		2019-02-01	0	2019-02-01	0	45.2667	2019-02-01		45	0	0	0	0	0	0	0	0	1	1	1									40	0	1	1	1		2		0	1
709	2054916	0	0	0			0	2015-05-29	44.8	44.8	0		2019-02-01	0	2019-02-01	0	44.8	2019-02-01		49	1	1	0	1	0	0	0	0	1	1	1									2	1	1	1	1		2		0	0
712	2055132	1	0	1	1	carboplatin+paclitaxel	2	2015-06-05	44.5667	44.5667	0		2019-02-01	0	2019-02-01	0	44.5667	2019-02-01		48	0	0	0	0	0	0	0	0	1			0						2	Grade 1	7	0	1	2	2		1	0	0	1
718	2055421	0	0	0			0	2015-06-12	44.3333	44.3333	0		2019-02-01	0	2019-02-01	0	44.3333	2019-02-01		44	0	0	0	0	0	0	0	0	1	1	1									18	1	1	1	1		1		0	0
722	2055649	1	0	1	1	carboplatin+paclitaxel	2	2015-06-19	44.1	44.1	0		2019-02-01	0	2019-02-01	0	44.1	2019-02-01		57	1	1	0	1	0	0	0	0	3	1	1									30	1	1	2	1		1		0	0
724	2055768	0	0	0			0	2015-10-09	40.3667	40.3667	0		2019-02-01	0	2019-02-01	0	40.3667	2019-02-01		61	1	1	1	1	0	0	0	0	2	1	1									15	0	1	1	1		2		0	0
732	2056262	0	0	0			0	2015-07-24	42.9333	42.9333	0		2019-02-01	0	2019-02-01	0	42.9333	2019-02-01		60	1	1	0	1	0	0	0	0	1	1	1									17	0	1	1	1		1		0	0
733	2056367	0	0	0			0	2015-07-15	43.2333	43.2333	0		2019-02-01	0	2019-02-01	0	43.2333	2019-02-01		67	1	1	0	1	0	1	0	0	1	1	1									30	0	1	1	1		1		0	0
735	2056807	0	0	0			0	2015-05-08	45.5	45.5	0		2019-02-01	0	2019-02-01	0	45.5	2019-02-01		38	0	1	1	0	1	0	0	0	1	1	1									20	0	1	1	1		1		0	0
741	2061435	0	0	0			0	2015-08-13	42.2667	42.2667	0		2019-02-01	0	2019-02-01	0	42.2667	2019-02-01		78	1	1	1	1	0	0	0	0	1	1	1									6	0	1	1	1		1		0	0
743	2061456	0	0	0			0	2013-12-06	62.7667	62.7667	0		2019-02-01	0	2019-02-01	0	62.7667	2019-02-01		51	1	0	0	0	0	0	0	0	1	1	1									13	1	1	1	1		2		0	0
745	2061753	0	0	0			0	2015-07-31	42.7	42.7	0		2019-02-01	0	2019-02-01	0	42.7	2019-02-01		69	1	1	0	1	0	0	0	0	1	1	1									11	0	1	1	1		1		0	0
746	2061948	0	0	0			0	2015-08-05	42.5333	42.5333	0		2019-02-01	0	2019-02-01	0	42.5333	2019-02-01		56	1	1	1	1	0	0	0	0	1	1	1									5	0	1	1	1		1		0	0
747	2061989	0	0	0			0	2015-08-07	42.4667	42.4667	0		2019-02-01	0	2019-02-01	0	42.4667	2019-02-01		56	1	1	0	1	0	0	0	0	2	1	1									30	0	1	2	1		2		0	1
750	2062162	0	0	0			0	2015-09-09	25.1	41.3667	1	1	2017-10-01	0	2019-02-01	0	41.3667	2019-02-01		81	1	1	1	1	0	0	0	0	3	1	1									40	1	1	1	1		1		0	0
756	2062618	0	0	0			0	2016-04-06	34.3667	34.3667	0		2019-02-01	0	2019-02-01	0	34.3667	2019-02-01		42	0	1	1	0	0	0	0	0	1	1	1									2	1	1	2	1		1		0	0
757	2062700	0	0	0			0	2015-09-15	41.1667	41.1667	0		2019-02-01	0	2019-02-01	0	41.1667	2019-02-01		50	1	0	0	0	0	0	0	0	2	1	1									15	1	1	2	1		2		0	0
759	2066528	0	0	0			0	2015-09-09	41.3667	41.3667	0		2019-02-01	0	2019-02-01	0	41.3667	2019-02-01		55	1	1	0	1	0	0	0	0	2	1	1									25	0	1	2	1		1		0	1
768	2068588	0	0	0			0	2015-10-29	39.7	39.7	0		2019-02-01	0	2019-02-01	0	39.7	2019-02-01		46	0	0	0	0	0	0	0	1	1	1	1									15	1	1	2	1		2		0	0
772	2069031	0	0	0			0	2015-10-13	40.2333	40.2333	0		2019-02-01	0	2019-02-01	0	40.2333	2019-02-01		56	1	1	1	1	0	0	0	0	1	1	1									6	0	1	1	1		1		0	0
777	2069494	0	0	0			0	2016-02-29	35.6	35.6	0		2019-02-01	0	2019-02-01	0	35.6	2019-02-01		43	1	0	0	0	0	0	0	0	1	1	1									2	1	1	1	1		1		0	0
779	2069571	0	0	0			0	2015-10-30	39.6667	39.6667	0		2019-02-01	0	2019-02-01	0	39.6667	2019-02-01		55	1	0	0	0	0	0	0	0	1	1	1									6	0	1	1	1		1		0	0
780	2069611	0	0	0			0	2015-11-03	39.5333	39.5333	0		2019-02-01	0	2019-02-01	0	39.5333	2019-02-01		51	0	0	0	0	0	0	0	0	1	1	1									35	1	1	1	1		2		0	0
782	2069717	0	0	0			0	2015-11-05	39.4667	39.4667	0		2019-02-01	0	2019-02-01	0	39.4667	2019-02-01		65	1	1	0	1	0	0	0	0	2			0						2	Grade 2	8	0	1	1	2		1	0	0	0
786	2071236	0	0	0			0	2015-10-28	39.7333	39.7333	0		2019-02-01	0	2019-02-01	0	39.7333	2019-02-01		51	1	0	0	0	0	0	0	0	1	1	1									6	0	1	1	1		1		0	0
789	2072538	1	0	1	1	carboplatin+paclitaxel	4	2014-06-04	56.7667	56.7667	0		2019-02-01	0	2019-02-01	0	56.7667	2019-02-01		61	1	1	0	1	0	0	0	0	1			0						2	Grade 2 with clear cell	23	0	1	2	2		1	2	0	1
794	2072867	1	0	1	1	carboplatin+paclitaxel	3	2013-12-02	62.9	62.9	0		2019-02-01	0	2019-02-01	0	62.9	2019-02-01		46	0	0	0	0	0	0	0	0	2			0						2	Grade 2	8	1	1	1	2		2	2	0	0
795	2072892	0	0	0			0	2013-11-29	63	63	0		2019-02-01	0	2019-02-01	0	63	2019-02-01		47	0	0	0	0	0	0	0	1	1	1	1									5	0	1	1	1		3		0	0
798	2073096	0	0	0			0	2015-12-09	38.3333	38.3333	0		2019-02-01	0	2019-02-01	0	38.3333	2019-02-01		74	1	1	0	1	0	0	0	0	2	1	1									15	0	1	1	1		1		0	0
801	2073229	0	0	0			0	2015-12-01	38.6	38.6	0		2019-02-01	0	2019-02-01	0	38.6	2019-02-01		47	0	0	0	0	0	0	0	0	1	1	1									2	1	1	1	1		2		0	0
802	2073325	0	0	0			0	2015-12-03	38.5333	38.5333	0		2019-02-01	0	2019-02-01	0	38.5333	2019-02-01		44	0	0	0	0	0	0	0	0	1	1	1									6	0	1	2	1		2		0	0
804	2073582	0	0	0			0	2015-12-11	38.2667	38.2667	0		2019-02-01	0	2019-02-01	0	38.2667	2019-02-01		46	0	0	0	0	0	0	0	0	1	1	1									2	1	1	1	1		3		0	0
807	2073877	0	0	0			0	2015-12-23	37.8667	37.8667	0		2019-02-01	0	2019-02-01	0	37.8667	2019-02-01		61	1	1	1	1	0	0	0	0	3	1	1									18	0	1	2	1		1		0	0
809	2073917	0	0	0			0	2016-01-15	37.1	37.1	0		2019-02-01	0	2019-02-01	0	37.1	2019-02-01		57	1	1	0	1	0	1	0	0	1			0						2	Grade 2 with clear cell	30	0	1	1	2		1	1	0	0
819	2076810	0	0	0			0	2015-12-29	37.6667	37.6667	0		2019-02-01	0	2019-02-01	0	37.6667	2019-02-01		45	0	0	0	0	0	0	0	0	1			0						2	Grade 1	28	0	1	2	2		1	1	0	0
824	2077554	0	0	0			0	2016-11-29	26.4667	26.4667	0		2019-02-01	0	2019-02-01	0	26.4667	2019-02-01		48	0	0	0	0	0	0	0	0	1	1	1									6	0	1	1	1		2		0	1
828	2077707	0	0	0			0	2016-01-29	36.6333	36.6333	0		2019-02-01	0	2019-02-01	0	36.6333	2019-02-01		57	1	1	0	1	0	0	0	0	2	1	1									6	0	1	1	1		2		0	0
834	2078072	0	0	0			0	2016-01-27	36.7	36.7	0		2019-02-01	0	2019-02-01	0	36.7	2019-02-01		51	1	1	0	1	0	0	0	0	1	1	1									20	1	1	2	1		2		0	0
835	2078157	0	0	0			0	2016-01-29	36.6333	36.6333	0		2019-02-01	0	2019-02-01	0	36.6333	2019-02-01		83	1	1	1	1	0	0	0	0	2	1	1									75	0	1	1	1		1		0	0
837	2078184	0	0	0			0	2016-01-29	36.6333	36.6333	0		2019-02-01	0	2019-02-01	0	36.6333	2019-02-01		62	1	0	0	0	0	0	0	0	1	1	1									6	0	1	1	1		2		0	0
839	2078251	0	0	0			0	2016-03-01	35.5667	35.5667	0		2019-02-01	0	2019-02-01	0	35.5667	2019-02-01		58	1	0	0	0	0	0	0	0	2	1	1									20	0	1	1	1		1		0	0
846	2078712	0	0	0			0	2016-02-25	32.6667	35.7333	1	2	2018-11-01	0	2019-02-01	0	35.7333	2019-02-01		59	1	0	0	0	0	0	0	0	2	1	1									11	0	1	2	1		1		0	0
847	2078715	0	0	0			0	2013-11-29	63	63	0		2019-02-01	0	2019-02-01	0	63	2019-02-01		59	1	0	0	0	0	0	0	0	1	1	1									6	0	1	1	1		2		0	0
850	2079064	0	0	0			0	2016-03-04	35.4667	35.4667	0		2019-02-01	0	2019-02-01	0	35.4667	2019-02-01		49	0	0	0	0	0	0	0	0	1	1	1									2	1	1	1	1		1		0	0
851	2079101	0	0	0			0	2016-05-19	32.9333	32.9333	0		2019-02-01	0	2019-02-01	0	32.9333	2019-02-01		38	0	0	0	0	0	0	0	0	1	1	1									35	0	1	2	1		1		0	1
854	2079446	0	0	0			0	2016-03-17	35.0333	35.0333	0		2019-02-01	0	2019-02-01	0	35.0333	2019-02-01		38	0	0	0	0	0	0	0	0	1	1	1									60	0	1	1	1		1		0	0
855	2079491	0	0	0			0	2016-03-18	35	35	0		2019-2-1	0	2019-2-1	0	35	2019-2-1		37	0	0	0	0	0	0	0	0	1	1	1									5	1	1	1	1		1		0	0
858	2079661	0	0	0			0	2016-06-13	32.1	32.1	0		2019-02-01	0	2019-02-01	0	32.1	2019-02-01		46	0	0	0	0	0	0	0	0	1	1	1									22	1	1	1	1		2		0	0
861	2080690	1	1	0			0	2016-01-06	37.4	37.4	0		2019-02-01	0	2019-02-01	0	37.4	2019-02-01		48	0	0	0	0	0	0	0	0	1	1	1									40	0	1	2	1		1		0	0
862	2082386	0	0	0			0	2016-11-23	26.6667	26.6667	0		2019-02-01	0	2019-02-01	0	26.6667	2019-02-01		82	1	1	0	1	0	0	0	0	2	1	1									15	0	1	2	1		2		0	0
866	2086231	0	0	0			0	2016-05-11	33.2	33.2	0		2019-02-01	0	2019-02-01	0	33.2	2019-02-01		56	1	0	0	0	0	0	0	0	2	1	1									28	0	1	1	1		1		0	0
868	2086235	0	0	0			0	2016-03-29	34.6333	34.6333	0		2019-02-01	0	2019-02-01	0	34.6333	2019-02-01		61	1	1	0	0	1	0	0	0	2	1	1									12	0	1	1	1		2		0	0
871	2086520	0	0	0			0	2016-04-07	34.3333	34.3333	0		2019-02-01	0	2019-02-01	0	34.3333	2019-02-01		58	1	1	0	1	0	0	0	0	1	1	1									15	1	1	1	1		2		0	0
872	2086579	0	0	0			0	2016-06-12	32.1333	32.1333	0		2019-02-01	0	2019-02-01	0	32.1333	2019-02-01		73	1	1	0	1	0	0	0	0	2	1	1									40	0	1	2	1		2		0	1
873	2086609	0	0	0			0	2016-04-12	34.1667	34.1667	0		2019-02-01	0	2019-02-01	0	34.1667	2019-02-01		80	1	0	0	0	0	0	0	0	2	1	1									80	0	1	1	1		1		0	0
874	2086663	0	0	0			0	2016-05-06	33.3667	33.3667	0		2019-02-01	0	2019-02-01	0	33.3667	2019-02-01		59	1	0	0	0	0	0	0	0	1	1	1									40	0	1	2	1		2		0	0
876	2086736	0	0	0			0	2016-04-14	34.1	34.1	0		2019-02-01	0	2019-02-01	0	34.1	2019-02-01		49	0	0	0	0	0	0	0	0	1	1	1									30	0	1	1	1		1		0	0
879	2086863	0	0	0			0	2013-11-29	63	63	0		2019-02-01	0	2019-02-01	0	63	2019-02-01		49	0	0	0	0	0	0	0	0	1			0						2	Grade 1	35	0	1	1	2		1	2	0	0
883	2087194	0	0	0			0	2016-04-29	33.6	33.6	0		2019-02-01	0	2019-02-01	0	33.6	2019-02-01		48	0	0	0	0	0	0	0	0	1	1	1									2	1	1	1	1		3		0	0
886	2087385	0	0	0			0	2016-05-06	33.3667	33.3667	0		2019-02-01	0	2019-02-01	0	33.3667	2019-02-01		59	1	0	0	0	0	0	0	0	2	1	1									35	0	1	1	1		2		0	0
887	2087416	0	0	0			0	2016-05-10	33.2333	33.2333	0		2019-02-01	0	2019-02-01	0	33.2333	2019-02-01		57	1	0	0	0	0	0	0	0	1	1	1									2	1	1	1	1		2		0	0
888	2087434	0	0	0			0	2016-05-10	33.2333	33.2333	0		2019-02-01	0	2019-02-01	0	33.2333	2019-02-01		62	1	0	0	0	0	0	0	0	1	1	1									20	0	1	1	1		3		0	0
889	2087459	0	0	0			0	2016-05-11	3.76667	3.76667	0		2016-09-01	1	2016-09-01	0	3.76667	2016-09-01	Stroke	66	1	1	0	1	0	0	0	0	1	1	1									8	0	1	2	1		1		0	0
890	2087478	0	0	0			0	2016-05-10	33.2333	33.2333	0		2019-02-01	0	2019-02-01	0	33.2333	2019-02-01		61	1	0	0	0	0	0	0	0	1	1	1									6	0	1	2	1		2		0	0
893	2087587	0	0	0			0	2016-07-05	31.3667	31.3667	0		2019-02-01	0	2019-02-01	0	31.3667	2019-02-01		46	0	0	0	0	0	0	0	0	1	1	1									40	1	1	1	1		2		0	0
894	2087595	0	0	0			0	2016-05-13	33.1333	33.1333	0		2019-02-01	0	2019-02-01	0	33.1333	2019-02-01		56	1	0	0	0	0	0	0	0	1	1	1									6	0	1	1	1		1		0	0
898	2087893	0	0	0			0	2016-05-24	32.7667	32.7667	0		2019-02-01	0	2019-02-01	0	32.7667	2019-02-01		38	0	0	0	0	0	0	0	0	2	1	1									2	1	1	1	1		2		0	0
899	2087909	0	0	0			0	2016-05-24	32.7667	32.7667	0		2019-02-01	0	2019-02-01	0	32.7667	2019-02-01		67	1	1	1	1	0	0	0	0	1	1	1									6	0	1	1	1		1		0	0
901	2087941	0	0	0			0	2016-05-26	32.7	32.7	0		2019-02-01	0	2019-02-01	0	32.7	2019-02-01		65	1	0	0	0	0	0	0	0	1	1	1									40	0	1	1	1		2		0	0
903	2087998	0	0	0			0	2016-05-26	32.7	32.7	0		2019-02-01	0	2019-02-01	0	32.7	2019-02-01		49	1	0	0	0	0	0	0	0	2	1	1									30	0	1	1	1		1		0	0
923	2094270	1	0	1	1	carboplatin+paclitaxel	6	2016-07-05	31.3667	31.3667	0		2019-02-01	0	2019-02-01	0	31.3667	2019-02-01		38	0	0	0	0	0	0	0	0	1			0						2	Grade 3	2	1	1	2	2		2	1	0	0
928	2096083	0	0	0			0	2016-07-26	30.6667	30.6667	0		2019-02-01	0	2019-02-01	0	30.6667	2019-02-01		43	0	0	0	0	0	0	0	0	1	1	1									20	1	1	1	1		2		0	0
929	2096205	0	0	0			0	2016-07-05	31.3667	31.3667	0		2019-02-01	0	2019-02-01	0	31.3667	2019-02-01		46	0	1	0	1	0	0	0	0	1	1	1									2	1	1	1	1		2		0	0
930	2096360	0	0	0			0	2016-07-12	31.1333	31.1333	0		2019-02-01	0	2019-02-01	0	31.1333	2019-02-01		65	1	1	0	1	0	0	0	0	1	1	1									50	0	1	1	1		1		0	0
933	2096452	0	0	0			0	2016-07-08	31.2667	31.2667	0		2019-02-01	0	2019-02-01	0	31.2667	2019-02-01		52	0	0	0	0	0	0	0	0	1	1	1									2	1	1	1	1		1		0	0
934	2096464	0	0	0			0	2016-07-08	31.2667	31.2667	0		2019-02-01	0	2019-02-01	0	31.2667	2019-02-01		54	1	1	0	1	1	0	0	0	1	1	1									50	0	1	1	1		2		0	1
936	2096541	1	1	0			0	2016-07-13	31.1	31.1	0		2019-02-01	0	2019-02-01	0	31.1	2019-02-01		61	1	1	0	1	0	0	0	0	1	1	1									18	0	1	1	1		2		0	0
940	2097171	0	0	0			0	2016-08-16	29.9667	29.9667	0		2019-02-01	0	2019-02-01	0	29.9667	2019-02-01		54	1	0	0	0	0	0	0	0	1	1	1									25	0	1	1	1		2		1	0
941	2097184	1	1	0			0	2016-07-29	30.5667	30.5667	0		2019-02-01	0	2019-02-01	0	30.5667	2019-02-01		51	0	1	1	1	0	0	0	0	1		1	1								6	0	1	1	2		2	0	1	1
943	2097251	1	0	1	0	fluorouracil+ifosfamide	6	2016-08-02	30.4333	30.4333	0		2019-02-01	0	2019-02-01	0	30.4333	2019-02-01		52	1	1	0	1	0	0	0	0	1		1	1								25	0	1	1	2		2	2	1	0
948	2098120	0	0	0			0	2016-09-20	28.8	28.8	0		2019-02-01	0	2019-02-01	0	28.8	2019-02-01		33	0	1	1	0	0	0	0	0	1	1	1									6	1	1	2	1		2		0	0
950	2098311	0	0	0			0	2016-09-01	29.4333	29.4333	0		2019-02-01	0	2019-02-01	0	29.4333	2019-02-01		56	1	0	0	0	0	0	0	0	2	1	1									20	0	1	1	1		2		0	0
951	2098396	0	0	0			0	2016-09-02	29.4	29.4	0		2019-02-01	0	2019-02-01	0	29.4	2019-02-01		52	1	1	1	0	0	0	0	0	1	1	1									6	0	1	2	1		2		0	0
956	2098606	0	0	0			0	2016-09-08	29.2	29.2	0		2019-02-01	0	2019-02-01	0	29.2	2019-02-01		37	0	0	0	0	0	0	0	0	2	1	1									53	0	1	1	1		1		0	0
963	2100260	0	0	0			0	2015-03-10	47.4667	47.4667	0		2019-02-01	0	2019-02-01	0	47.4667	2019-02-01		74	1	1	1	1	0	0	0	0	2	1	1									36	0	1	1	1		1		1	0
971	2131008	0	0	0			0	2016-05-24	32.7667	32.7667	0		2019-02-01	0	2019-02-01	0	32.7667	2019-02-01		35	0	0	0	0	0	0	1	0	1	1	1									8	1	1	2	1		2		0	0
972	2131996	0	0	0			0	2015-12-08	38.3667	38.3667	0		2019-02-01	0	2019-02-01	0	38.3667	2019-02-01		43	0	1	1	0	0	1	0	0	1	1	1									18	1	1	1	1		3		0	0
976	2142307	0	0	0			0	2016-02-24	35.7667	35.7667	0		2019-02-01	0	2019-02-01	0	35.7667	2019-02-01		53	1	0	0	0	0	0	0	0	1	1	1									6	0	1	1	1		1		0	0
977	2142936	0	0	0			0	2016-01-25	36.7667	36.7667	0		2019-02-01	0	2019-02-01	0	36.7667	2019-02-01		55	1	1	1	1	1	1	0	0	1	1	1									16	0	1	1	1		1		0	0
981	2149270	0	0	0			0	2016-03-22	34.8667	34.8667	0		2019-02-01	0	2019-02-01	0	34.8667	2019-02-01		54	1	0	0	0	0	0	0	0	1	1	1									2	1	1	1	1		3		0	0
988	2172557	1	1	0			0	2016-10-13	28.0333	28.0333	0		2019-02-01	0	2019-02-01	0	28.0333	2019-02-01		61	1	0	0	0	0	0	0	0	1	1	1									50	0	1	1	1		2		0	0
996	2185267	0	0	0			0	2016-12-26	25.5667	25.5667	0		2019-02-01	0	2019-02-01	0	25.5667	2019-02-01		42	0	1	1	0	0	0	0	0	1	1	1									10	1	1	1	1		2		0	0
1005	2197919	0	0	0			0	2013-11-25	63.1333	63.1333	0		2019-02-01	0	2019-02-01	0	63.1333	2019-02-01		32	0	0	0	0	0	0	0	0	2	1	1									3	0	1	1	1		1		0	0
1007	2200162	0	0	0			0	2016-08-23	29.7333	29.7333	0		2019-02-01	0	2019-02-01	0	29.7333	2019-02-01		63	1	0	0	0	0	0	0	0	1	1	1									6	0	1	1	1		1		0	0
1015	2202436	0	0	0			0	2016-10-25	27.6333	27.6333	0		2019-02-01	0	2019-02-01	0	27.6333	2019-02-01		50	0	0	0	0	0	0	0	0	1	1	1									40	1	1	1	1		2		0	0
1019	2202738	1	1	0			0	2016-10-20	27.8	27.8	0		2019-02-01	0	2019-02-01	0	27.8	2019-02-01		52	1	0	0	0	0	0	0	0	3	1	1									6	1	1	1	1		2		0	0
1020	2202753	1	1	1	1	carboplatin+paclitaxel	6	2016-10-21	27.7667	27.7667	0		2019-02-01	0	2019-02-01	0	27.7667	2019-02-01		56	1	1	0	1	0	0	0	0	3		1	1								30	0	1	1	2		2	2	1	1
1022	2202796	1	0	1	1	carboplatin+paclitaxel	4	2016-12-01	26.4	26.4	0		2019-02-01	0	2019-02-01	0	26.4	2019-02-01		52	1	0	0	0	0	0	0	0	1	1	1									24	0	1	2	1		2		1	1
1026	2203091	0	0	0			0	2016-11-22	26.7	26.7	0		2019-02-01	0	2019-02-01	0	26.7	2019-02-01		51	1	0	0	0	0	0	0	0	1	1	1									30	0	1	1	1		2		0	0
1038	2203749	0	0	0			0	2016-11-18	26.8333	26.8333	0		2019-02-01	0	2019-02-01	0	26.8333	2019-02-01		52	1	0	0	0	0	0	0	0	1	1	1									45	0	1	1	1		1		0	0
1039	2203881	0	0	0			0	2016-11-24	26.6333	26.6333	0		2019-02-01	0	2019-02-01	0	26.6333	2019-02-01		35	0	0	0	0	0	0	0	0	2	1	1									24	0	1	1	1		1		0	0
1050	2209655	0	0	0			0	2016-12-02	26.3667	26.3667	0		2019-02-01	0	2019-02-01	0	26.3667	2019-02-01		71	1	1	1	1	0	0	0	1	1	1	1									45	0	1	1	1		2		0	0
1052	2209843	1	0	1	1	carboplatin+paclitaxel	4	2013-11-19	63.3333	63.3333	0		2019-02-01	0	2019-02-01	0	63.3333	2019-02-01		33	0	0	0	0	0	0	0	0	1			0						2	Grade 1	30	0	1	1	2		1	2	0	0
1056	2210291	0	0	0			0	2016-12-21	25.7333	25.7333	0		2019-02-01	0	2019-02-01	0	25.7333	2019-02-01		54	1	1	1	1	0	0	0	0	1	1	1									35	0	1	1	1		2		0	0
1058	2210360	0	0	0			0	2016-12-21	25.7333	25.7333	0		2019-02-01	0	2019-02-01	0	25.7333	2019-02-01		58	1	0	0	0	0	0	0	0	1	1	1									6	0	1	2	1		2		0	0
1060	2210442	0	0	0			0	2016-12-23	25.6667	25.6667	0		2019-02-01	0	2019-02-01	0	25.6667	2019-02-01		48	0	0	0	0	0	0	0	0	1	1	1									6	0	1	1	1		1		0	0
1062	2210632	0	0	0			0	2016-12-30	25.4333	25.4333	0		2019-02-01	0	2019-02-01	0	25.4333	2019-02-01		47	0	1	0	1	0	1	0	0	1	1	1									35	1	1	1	1		2		0	0
1063	2210676	0	0	0			0	2016-12-30	25.4333	25.4333	0		2019-02-01	0	2019-02-01	0	25.4333	2019-02-01		49	0	1	1	1	0	0	0	0	1	1	1									20	0	1	1	1		2		0	0
1064	2210728	1	0	1	1	carboplatin+paclitaxel	6	2017-01-03	25.3	25.3	0		2019-02-01	0	2019-02-01	0	25.3	2019-02-01		49	0	0	0	0	0	0	0	0	1			0						2	Bordeline with clear cell	10	1	1	1	2		1	2	0	0
1065	2210802	1	1	1	1	carboplatin+paclitaxel	6	2017-01-19	24.7667	24.7667	0		2019-02-01	0	2019-02-01	0	24.7667	2019-02-01		56	1	1	0	1	0	0	0	0	3		1	1								40	0	1	2	2		2	2	0	1
1066	2210868	0	0	0			0	2017-01-20	24.7333	24.7333	0		2019-02-01	0	2019-02-01	0	24.7333	2019-02-01		71	1	1	0	1	1	0	0	0	1	1	1									6	0	1	1	1		1		0	0
1067	2210912	0	0	0			0	2014-05-15	57.4333	57.4333	0		2019-02-01	0	2019-02-01	0	57.4333	2019-02-01		50	1	0	0	0	0	0	0	0	1	1	1									4	1	1	1	1		1		0	0
1070	2211423	0	0	0			0	2017-01-22	24.6667	24.6667	0		2019-02-01	0	2019-02-01	0	24.6667	2019-02-01		45	1	1	1	0	0	0	0	0	1	1	1									15	1	1	1	1		3		0	0
1086	2216056	1	1	0			0	2017-02-09	24.0667	24.0667	0		2019-02-01	0	2019-02-01	0	24.0667	2019-02-01		58	1	1	0	1	0	0	0	0	1	1	1									6	0	1	1	1		2		0	0
1089	2217205	0	0	0			0	2017-01-17	24.8333	24.8333	0		2019-02-01	0	2019-02-01	0	24.8333	2019-02-01		50	0	0	0	0	0	0	0	0	1	1	1									10	1	1	1	1		2		0	0
1096	2217614	0	0	0			0	2017-02-21	23.6667	23.6667	0		2019-02-01	0	2019-02-01	0	23.6667	2019-02-01		61	1	0	0	0	0	0	0	0	1	1	1									20	1	1	2	1		3		0	0
1097	2217664	0	0	0			0	2017-02-21	23.6667	23.6667	0		2019-02-01	0	2019-02-01	0	23.6667	2019-02-01		48	0	0	0	0	0	0	0	0	2	1	1									2	1	1	1	1		2		0	0
1098	2217859	0	0	0			0	2017-02-28	23.4333	23.4333	0		2019-02-01	0	2019-02-01	0	23.4333	2019-02-01		58	1	1	1	1	0	0	0	0	1	1	1									15	1	1	1	1		2		0	0
1101	2217984	0	0	0			0	2013-11-06	63.7667	63.7667	0		2019-02-01	0	2019-02-01	0	63.7667	2019-02-01		64	1	0	0	0	0	0	0	0	1	1	1									3	1	1	1	1		2		0	0
1104	2218314	0	0	0			0	2017-03-10	23.1	23.1	0		2019-02-01	0	2019-02-01	0	23.1	2019-02-01		48	0	0	0	0	0	0	0	0	1	1	1									10	1	1	1	1		2		0	0
1105	2218386	0	0	0			0	2013-11-05	63.8	63.8	0		2019-02-01	0	2019-02-01	0	63.8	2019-02-01		60	1	0	0	0	0	0	0	0	1	1	1									5	0	1	1	1		1		0	0
1106	2218391	1	0	1	1	carboplatin+paclitaxel	6	2013-11-05	63.8	63.8	0		2019-02-01	0	2019-02-01	0	63.8	2019-02-01		54	0	0	0	0	0	0	0	0	1			0						2	Grade 1	4	1	1	1	2		1	2	0	0
1107	2218456	0	0	0			0	2013-11-01	63.9333	63.9333	0		2019-02-01	0	2019-02-01	0	63.9333	2019-02-01		70	1	0	0	0	0	0	0	0	2	1	1									10	0	1	1	1		2		0	1
1108	2218560	0	0	0			0	2017-03-17	22.8667	22.8667	0		2019-02-01	0	2019-02-01	0	22.8667	2019-02-01		46	0	0	0	0	0	0	0	0	2	1	1									20	0	1	1	1		2		0	0
1111	2218737	0	0	0			0	2013-10-31	63.9667	63.9667	0		2019-02-01	0	2019-02-01	0	63.9667	2019-02-01		59	1	0	0	0	0	0	0	0	1		1	1								30	0	1	1	2		2	2	0	0
1113	2218844	0	0	0			0	2014-02-14	60.4333	60.4333	0		2019-02-01	0	2019-02-01	0	60.4333	2019-02-01		48	0	0	0	0	0	0	0	0	1	1	1									20	1	1	1	1		1		0	0
1120	2218979	0	0	0			0	2013-10-21	64.3	64.3	0		2019-02-01	0	2019-02-01	0	64.3	2019-02-01		39	0	0	0	0	0	0	0	0	1	1	1									3	1	1	1	1		2		0	0
1128	2221630	1	1	1	1	carboplatin+paclitaxel	6	2013-10-11	64.6333	64.6333	0		2019-02-01	0	2019-02-01	0	64.6333	2019-02-01		54	1	0	0	0	0	0	0	0	1		1	1								50	0	1	1	2		1	1	0	0
1135	2223715	0	0	0			0	2013-09-27	65.1	65.1	0		2019-02-01	0	2019-02-01	0	65.1	2019-02-01		75	1	0	0	0	0	0	0	0	1	1	1									6	0	1	1	1		2		0	0
1138	2223768	0	0	0			0	2013-09-26	65.1333	65.1333	0		2019-02-01	0	2019-02-01	0	65.1333	2019-02-01		42	0	0	0	0	0	0	0	0	2	1	1									22	0	1	1	1		1		0	0
1141	2223992	0	0	0			0	2014-04-30	57.9333	57.9333	0		2019-02-01	0	2019-02-01	0	57.9333	2019-02-01		43	0	0	0	0	0	0	0	0	1	1	1									30	1	1	1	1		2		0	0
1146	2224462	0	0	0			0	2014-02-11	60.5333	60.5333	0		2019-02-01	0	2019-02-01	0	60.5333	2019-02-01		49	0	0	0	0	0	0	0	0	1	1	1									6	0	1	1	1		1		0	0
1149	2226340	0	0	0			0	2013-09-13	65.5667	65.5667	0		2019-02-01	0	2019-02-01	0	65.5667	2019-02-01		64	1	0	0	0	0	0	0	0	1	1	1									13	0	1	1	1		1		0	0
1153	2228460	1	0	1	1	carboplatin+paclitaxel	6	2013-09-10	65.6667	65.6667	0		2019-02-01	0	2019-02-01	0	65.6667	2019-02-01		58	1	0	0	0	0	0	0	0	3		1	1								35	1	1	2	2		2	2	1	0
1154	2228898	0	0	0			0	2013-09-06	65.8	65.8	0		2019-02-01	0	2019-02-01	0	65.8	2019-02-01		41	0	0	0	0	0	0	0	0	1	1	1									15	0	1	1	1		1		1	0
1159	2230392	0	0	0			0	2013-09-06	65.8	65.8	0		2019-02-01	0	2019-02-01	0	65.8	2019-02-01		60	1	0	0	0	0	0	0	0	1	1	1									20	0	1	1	1		2		0	0
1161	C165096	0	0	0			0	2014-08-19	54.2333	54.2333	0		2019-02-01	0	2019-02-01	0	54.2333	2019-02-01		56	1	0	0	0	0	0	0	0	1	1	1									2	1	1	1	1		1		0	0
1163	C203280	0	0	0			0	2016-08-08	30.2333	30.2333	0		2019-02-01	0	2019-02-01	0	30.2333	2019-02-01		51	0	1	0	1	0	1	0	0	1	1	1									40	0	1	2	1		1		0	0
1173	C309522	0	0	0			0	2016-10-13	24.9667	28.0333	1	1	2018-11-01	0	2019-02-01	0	28.0333	2019-02-01		52	1	1	0	1	1	1	0	0	1	1	1									65	0	1	1	1		2		0	0
1174	C309680	1	0	1	1	carboplatin+paclitaxel	6	2014-11-20	51.1333	51.1333	0		2019-02-01	0	2019-02-01	0	51.1333	2019-02-01		52	1	0	0	0	0	0	0	0	1			0						2	Grade 1	50	0	1	2	2		1	2	0	0
1175	C309708	0	0	0			0	2016-09-18	28.8667	28.8667	0		2019-02-01	0	2019-02-01	0	28.8667	2019-02-01		49	1	1	0	1	0	0	0	0	1	1	1									2	1	1	1	1		2		0	0
1176	C314114	0	0	0			0	2011-01-26	97.6	97.6	0		2019-02-01	0	2019-02-01	0	97.6	2019-02-01		57	1	1	1	1	0	0	0	0	1	1	1									20	0	1	2	1		3		0	0
1178	C332949	0	0	0			0	2015-02-03	48.6333	48.6333	0		2019-02-01	0	2019-02-01	0	48.6333	2019-02-01		51	1	0	0	0	0	0	0	0	1	1	1									10	1	1	1	1		2		0	0
1181	C368146	0	0	0			0	2013-04-28	70.1667	70.1667	0		2019-02-01	0	2019-02-01	0	70.1667	2019-02-01		44	0	0	0	0	0	0	0	0	1	1	1									25	1	1	1	1		1		0	0
1182	C370905	0	0	0			0	2011-03-25	95.6667	95.6667	0		2019-02-01	0	2019-02-01	0	95.6667	2019-02-01		60	1	0	0	0	0	0	0	0	2	1	1									10	0	1	2	1		1		0	0
1183	C383188	0	0	0			0	2013-07-16	67.5333	67.5333	0		2019-02-01	0	2019-02-01	0	67.5333	2019-02-01		49	0	0	0	0	0	0	0	0	1	1	1									30	0	1	1	1		3		0	1
1185	C443519	0	0	0			0	2012-12-25	74.3	74.3	0		2019-02-01	0	2019-02-01	0	74.3	2019-02-01		55	1	0	0	0	0	0	0	0	1	1	1									25	0	1	1	1		2		0	0
1186	C444050	0	0	0			0	2015-08-06	42.5	42.5	0		2019-02-01	0	2019-02-01	0	42.5	2019-02-01		63	1	1	0	1	0	1	0	0	1	1	1									6	0	1	1	1		1		0	0
1188	C491955	0	0	0			0	2014-11-15	51.3	51.3	0		2019-02-01	0	2019-02-01	0	51.3	2019-02-01		51	1	0	0	0	0	0	0	0	1	1	1									2	1	1	2	1		2		0	1
1189	C492515	0	0	0			0	2016-04-14	34.1	34.1	0		2019-02-01	0	2019-02-01	0	34.1	2019-02-01		52	0	0	0	0	0	0	0	0	1	1	1									30	0	1	1	1		2		0	0
1192	C538750	0	0	0			0	2012-03-31	83.2667	83.2667	0		2019-02-01	0	2019-02-01	0	83.2667	2019-02-01		37	0	0	0	0	0	0	0	0	1	1	1									35	0	1	1	1		2		0	0
1194	C560640	0	0	0			0	2011-04-22	94.7333	94.7333	0		2019-02-01	0	2019-02-01	0	94.7333	2019-02-01		76	1	1	1	1	1	0	0	0	1	1	1									15	1	1	1	1		1		0	0
1196	C571273	0	0	0			0	2015-09-09	41.3667	41.3667	0		2019-02-01	0	2019-02-01	0	41.3667	2019-02-01		49	0	1	0	1	0	0	0	0	2	1	1									28	0	1	1	1		2		0	1
1205	C642675	0	0	0			0	2014-05-26	57.0667	57.0667	0		2019-02-01	0	2019-02-01	0	57.0667	2019-02-01		65	1	1	0	1	0	0	0	0	1	1	1									32	0	1	1	1		2		0	0
1206	C657080	1	0	1	1	carboplatin+paclitaxel	7	2012-06-26	38.7	42.4667	1	2	2015-08-31	1	2015-12-22	1	42.4667	2015-12-22		68	1	1	0	1	1	0	0	0	3		1	1								40	0	1	2	2		1	1	0	0
1207	C657205	0	0	0			0	2014-02-10												49	1	0	0	0	0	0	0	0	1	1	1									35	0	1	1	1		2		0	0
1210	C665752	0	0	0			0	2010-06-25	104.767	104.767	0		2019-02-01	0	2019-02-01	0	104.767	2019-02-01		60	1	0	0	0	0	0	0	0	1	1	1									5	0	1	1	1		1		0	0
1215	C692859	0	0	0			0	2014-08-15	54.3667	54.3667	0		2019-02-01	0	2019-02-01	0	54.3667	2019-02-01		47	0	0	0	0	0	0	0	0	1			0						2	Grade 1	25	1	1	1	2		1	1	0	0
1217	C714865	0	0	0			0	2014-04-11	58.5667	58.5667	0		2019-02-01	0	2019-02-01	0	58.5667	2019-02-01		59	1	0	0	0	0	0	0	1	1	1	1									10	0	1	1	1		2		0	0
1225	C776037	0	0	0			0	2016-11-25	26.6	26.6	0		2019-02-01	0	2019-02-01	0	26.6	2019-02-01		52	1	0	0	0	0	0	0	0	1	1	1									15	1	1	1	1		2		0	0
1228	C798326	0	0	0			0	2013-03-05	71.9667	71.9667	0		2019-02-01	0	2019-02-01	0	71.9667	2019-02-01		42	0	0	0	0	0	0	0	0	1	1	1									11	1	1	1	1		2		0	0
1230	C802592	1	0	1	1	carboplatin+paclitaxel	5	2016-12-02	26.3667	26.3667	0		2019-02-01	0	2019-02-01	0	26.3667	2019-02-01		58	1	1	1	1	0	0	0	1	3		1	1								45	0	1	1	2		1	2	0	1
1233	C838559	0	0	0			0	2013-08-23	66.2667	66.2667	0		2019-02-01	0	2019-02-01	0	66.2667	2019-02-01		51	1	0	0	0	0	0	0	0	1	1	1									17	0	1	1	1		2		0	0
1234	C839871	0	0	0			0	2013-09-04	65.8667	65.8667	0		2019-02-01	0	2019-02-01	0	65.8667	2019-02-01		38	0	0	0	0	0	0	0	0	1	1	1									40	0	1	1	1		2		0	0
1235	C845475	0	0	0			0	2015-12-17	38.0667	38.0667	0		2019-02-01	0	2019-02-01	0	38.0667	2019-02-01		51	1	1	1	0	0	0	0	0	1	1	1									15	1	1	2	1		2		0	0
1236	C850961	1	1	0			0	2011-11-07	88.1	88.1	0		2019-02-01	0	2019-02-01	0	88.1	2019-02-01		55	1	0	0	0	0	0	0	0	1		1	1								22	0	1	2	2		2	0	0	1
1237	C850979	0	0	0			0	2015-02-05	14.4667	48.5667	1	2	2016-04-14	0	2019-02-01	0	48.5667	2019-02-01		59	1	1	1	1	0	0	0	1	1	1	1									20	0	1	2	1		2		0	1
1238	C852162	0	0	0			0	2011-05-24	93.6667	93.6667	0		2019-02-01	0	2019-02-01	0	93.6667	2019-02-01		44	0	1	0	1	0	0	1	0	1	1	1									30	0	1	1	1		1		0	0
1239	C872885	0	0	0			0	2013-01-15	73.6	73.6	0		2019-02-01	0	2019-02-01	0	73.6	2019-02-01		83	1	1	0	1	0	0	0	0	1	1	1									8	1	1	1	1		1		0	0
1244	C882350	0	0	0			0	2015-08-11	42.3333	42.3333	0		2019-02-01	0	2019-02-01	0	42.3333	2019-02-01		55	1	1	1	1	0	1	0	0	1	1	1									6	0	1	1	1		2		0	0
1246	C899299	0	0	0			0	2016-02-17	36	36	0		2019-02-01	0	2019-02-01	0	36	2019-02-01		54	1	0	0	0	0	0	0	0	1	1	1									2	1	1	1	1		1		0	0
1248	C906281	0	0	0			0	2010-07-14	104.133	104.133	0		2019-02-01	0	2019-02-01	0	104.133	2019-02-01		61	1	1	1	0	0	0	0	0	1	1	1									20	0	1	2	1		1		0	0
1249	C906415	0	0	0			0	2010-11-29	99.5333	99.5333	0		2019-02-01	0	2019-02-01	0	99.5333	2019-02-01		44	0	1	0	1	0	0	0	0	1	1	1									35	0	1	1	1		2		0	0
1251	C906659	0	0	0			0	2014-02-10	60.5667	60.5667	0		2019-02-01	0	2019-02-01	0	60.5667	2019-02-01		51	1	0	0	0	0	0	0	0	1	1	1									33	1	1	1	1		3		0	1
1254	C907028	0	0	0			0	2014-02-10												55	1	0	0	0	0	0	0	0	1	1	1									13	1	1	1	1		1		0	0
1262	C911633	0	0	0			0	2013-09-02	65.9333	65.9333	0		2019-02-01	0	2019-02-01	0	65.9333	2019-02-01		77	1	0	0	0	0	0	0	0	2	1	1									30	0	1	1	1		1		0	1
1265	C911975	0	0	0			0	2013-03-15	71.6333	71.6333	0		2019-02-01	0	2019-02-01	0	71.6333	2019-02-01		45	0	0	0	0	0	0	0	0	1	1	1									35	1	1	1	1		3		0	0
1269	C912297	0	0	0			0	2013-04-25	70.2667	70.2667	0		2019-02-01	0	2019-02-01	0	70.2667	2019-02-01		45	0	0	0	0	0	0	0	0	2	1	1									20	0	1	1	1		1		0	0
1272	C928964	0	0	0			0	2014-07-02	55.8333	55.8333	0		2019-02-01	0	2019-02-01	0	55.8333	2019-02-01		52	1	0	0	0	0	0	0	0	1	1	1									2	1	1	1	1		2		0	0
1273	W024113	0	0	0			0	2014-03-21	59.2667	59.2667	0		2019-02-01	0	2019-02-01	0	59.2667	2019-02-01		61	1	1	1	0	0	0	0	0	1	1	1									14	0	1	2	1		2		0	0
1274	W051014	1	0	1	0	carboplatin	3	2016-01-22	36.8667	36.8667	0		2019-02-01	0	2019-02-01	0	36.8667	2019-02-01		53	1	1	0	1	0	0	0	0	1	1	1									6	0	1	1	1		2		1	0
1275	W071294	0	0	0			0	2016-07-07	31.3	31.3	0		2019-02-01	0	2019-02-01	0	31.3	2019-02-01		47	0	1	0	1	0	0	0	0	2	1	1									35	0	1	1	1		2		0	0
1284	W124599	0	0	0			0	2012-06-04	81.1	81.1	0		2019-02-01	0	2019-02-01	0	81.1	2019-02-01		55	1	0	0	0	0	0	0	0	1	1	1									30	0	1	2	1		1		0	1
1288	W135808	0	0	0			0	2015-12-29	37.6667	37.6667	0		2019-02-01	0	2019-02-01	0	37.6667	2019-02-01		50	1	1	0	1	0	0	0	0	1	1	1									15	1	1	1	1		1		0	0
1290	W148813	0	0	0			0	2016-11-07	27.2	27.2	0		2019-02-01	0	2019-02-01	0	27.2	2019-02-01		77	1	1	0	1	0	0	0	0	2	1	1									35	0	1	1	1		2		0	1
1293	W166540	0	0	0			0	2013-01-23	73.3333	73.3333	0		2019-02-01	0	2019-02-01	0	73.3333	2019-02-01		55	1	1	0	1	0	0	0	0	1	1	1									37	0	1	2	1		1		0	0
1294	W166640	0	0	0			0	2013-08-28	66.1	66.1	0		2019-02-01	0	2019-02-01	0	66.1	2019-02-01		40	0	0	0	0	0	0	0	1	1	1	1									2	1	1	2	1		2		0	0
1296	W171765	0	0	0			0	2015-12-30	37.6333	37.6333	0		2019-02-01	0	2019-02-01	0	37.6333	2019-02-01		53	1	0	0	0	0	0	0	0	1	1	1									2	1	1	1	1		2		0	0
1297	W185633	0	0	0			0	2010-10-12	101.133	101.133	0		2019-02-01	0	2019-02-01	0	101.133	2019-02-01		28	0	0	0	0	0	0	0	0	1	1	1									8	1	1	1	1		1		0	0
1298	W186709	0	0	0			0	2010-06-22	104.867	104.867	0		2019-02-01	0	2019-02-01	0	104.867	2019-02-01		30	0	0	0	0	0	0	0	0	1	1	1									20	0	1	2	1		1		0	1
1300	W187963	0	0	0			0	2014-02-08												48	1	0	0	0	0	0	0	0	1	1	1									2	1	1	1	1		1		0	0
1304	W196066	0	0	0			0	2010-12-01	99.4667	99.4667	0		2019-02-01	0	2019-02-01	0	99.4667	2019-02-01		69	1	1	0	1	0	0	0	0	2	1	1									32	0	1	2	1		2		0	0
1310	W197357	0	0	0			0	2010-10-29	100.567	100.567	0		2019-02-01	0	2019-02-01	0	100.567	2019-02-01		61	1	0	0	0	0	0	0	0	1	1	1									8	1	1	1	1		1		0	0
1311	W197793	0	0	0			0	2010-11-09	66.2333	100.2	1	2	2016-04-18	0	2019-02-01	0	100.2	2019-02-01		59	1	0	0	0	0	0	0	1	3	1	1									6	0	1	1	1		2		0	0
1314	W198839	1	0	1	1	carboplatin+paclitaxel	5	2010-11-30												46	0	0	0	0	0	0	0	0	1			0						2	Grade 1	2	1	1	2	2		1	2	0	0
1315	W199230	0	0	0			0	2010-12-08												42	0	1	0	1	0	0	0	0	1	1	1									25	1	1	2	1		1		0	0
1320	W200745	0	0	0			0	2014-02-08	60.6333	60.6333	0		2019-02-01	0	2019-02-01	0	60.6333	2019-02-01		65	1	0	0	0	0	0	0	0	2	1	1									18	0	1	1	1		1		0	0
1326	W202146	0	0	0			0	2011-03-03	96.4	96.4	0		2019-02-01	0	2019-02-01	0	96.4	2019-02-01		57	1	1	0	0	1	0	0	0	2	1	1									25	1	1	1	1		1		0	0
1327	W202151	0	0	0			0	2014-01-28	61	61	0		2019-02-01	0	2019-02-01	0	61	2019-02-01		57	1	0	0	0	0	0	0	0	1	1	1									30	0	1	1	1		1		0	0
1330	W203263	1	1	0			0	2011-03-25	9.36667	9.36667	1		2011-12-31	1	2011-12-31	1	9.36667	2011-12-31		61	1	1	0	1	0	0	0	0	3	1	1	1								50	0	1	2	2		2	1	1	1
1335	W205728	0	0	0			0	2011-06-02	93.3667	93.3667	0		2019-02-01	0	2019-02-01	0	93.3667	2019-02-01		56	1	1	0	1	1	0	0	0	1	1	1									7	1	1	1	1		1		0	0
1340	W206296	0	0	0			0	2011-05-25	93.6333	93.6333	0		2019-02-01	0	2019-02-01	0	93.6333	2019-02-01		29	0	0	0	0	0	0	0	0	1	1	1									30	1	1	1	1		1		0	0
1342	W207235	0	0	0			0	2011-09-02	90.3	90.3	0		2019-02-01	0	2019-02-01	0	90.3	2019-02-01		49	1	0	0	0	0	0	0	1	1	1	1									15	0	1	1	1		2		0	0
1345	W210941	0	0	0			0	2011-10-08	89.1	89.1	0		2019-02-01	0	2019-02-01	0	89.1	2019-02-01		55	1	0	0	0	0	0	0	0	1	1	1									4	0	1	2	1		1		0	0
1346	W211319	0	0	0			0	2011-09-02	90.3	90.3	0		2019-02-01	0	2019-02-01	0	90.3	2019-02-01		50	1	0	0	0	0	0	0	0	1	1	1									15	1	1	2	1		3		0	0
1348	W211670	0	0	0			0	2011-09-06	90.1667	90.1667	0		2019-02-01	0	2019-02-01	0	90.1667	2019-02-01		53	1	0	0	0	0	0	0	0	1	1	1									12	0	1	1	1		1		0	0
1354	W213326	1	1	0			0	2011-10-21	88.6667	88.6667	0		2019-02-01	0	2019-02-01	0	88.6667	2019-02-01		53	1	0	0	0	0	0	0	0	1		1	1								60	0	1	2	2		1	1	1	0
1355	W213978	0	0	0			0	2011-11-08	88.0667	88.0667	0		2019-02-01	0	2019-02-01	0	88.0667	2019-02-01		55	0	0	0	0	0	0	0	0	1	1	1									2	1	1	1	1		2		0	0
1356	W214116	0	0	0			0	2011-12-13	86.9	86.9	0		2019-02-01	0	2019-02-01	0	86.9	2019-02-01		65	1	1	0	1	1	0	0	0	1	1	1									6	0	1	1	1		2		0	0
1357	W214197	0	0	0			0	2012-01-13	85.8667	85.8667	0		2019-02-01	0	2019-02-01	0	85.8667	2019-02-01		57	1	1	0	1	0	0	0	0	1	1	1									100	0	1	2	1		3		0	0
1358	W214951	0	0	0			0	2011-12-12	86.9333	86.9333	0		2019-02-01	0	2019-02-01	0	86.9333	2019-02-01		53	1	0	0	0	0	0	0	0	1	1	1									25	0	1	2	1		1		0	0
1359	W214955	0	0	0			0	2011-12-13	85.8333	85.8333	0		2018-12-31	1	2018-12-31	0	85.8333	2018-12-31	Stroke	52	1	0	0	0	0	0	0	0	1	1	1									40	0	1	2	1		1		0	0
1361	W215771	0	0	0			0	2013-09-06	65.8	65.8	0		2019-02-01	0	2019-02-01	0	65.8	2019-02-01		76	1	1	0	1	0	0	0	0	2	1	1									23	0	1	2	1		1		0	0
1364	W216678	0	0	0			0	2014-01-27	61.0333	61.0333	0		2019-02-01	0	2019-02-01	0	61.0333	2019-02-01		44	0	0	0	0	0	0	0	0	1	1	1									25	0	1	1	1		2		0	0
1368	W220763	0	0	0			0	2012-05-17	81.7	81.7	0		2019-02-01	0	2019-02-01	0	81.7	2019-02-01		38	0	0	0	0	0	0	0	0	1	1	1									10	1	1	1	1		1		0	0
1370	W221124	0	0	0			0	2012-04-01	83.2333	83.2333	0		2019-02-01	0	2019-02-01	0	83.2333	2019-02-01		52	0	0	0	0	0	0	0	0	1	1	1									20	0	1	1	1		1		0	0
1371	W221604	0	0	0			0	2012-04-17	82.7	82.7	0		2019-02-01	0	2019-02-01	0	82.7	2019-02-01		77	1	1	0	1	0	0	0	0	1	1	1									40	0	1	1	1		1		0	1
1373	W223057	1	0	1	0	cisplatin+epirubicin	2	2012-06-05	81.0667	81.0667	0		2019-02-01	0	2019-02-01	0	81.0667	2019-02-01		67	1	0	0	0	0	0	0	0	2	1	1									10	0	1	1	1		1		1	1
1374	W223130	0	0	0			0	2012-05-29	81.3	81.3	0		2019-02-01	0	2019-02-01	0	81.3	2019-02-01		39	0	1	0	0	1	0	0	0	1	1	1									15	1	1	1	1		2		0	0
1375	W223221	0	0	0			0	2012-09-05	78	78	0		2019-02-01	0	2019-02-01	0	78	2019-02-01		54	1	0	0	0	0	0	0	0	1	1	1									20	0	1	2	1		2		0	0
1378	W223773	0	0	0			0	2012-07-03												52	1	0	0	0	0	0	0	0	1	1	1									10	0	1	1	1		2		0	0
1383	W225908	1	0	1	0	carboplatin+cyclophospha	3	2012-08-01	79.1667	79.1667	0		2019-02-01	0	2019-02-01	0	79.1667	2019-02-01		48	0	1	1	0	0	0	0	0	1			0						2	Grade 1	70	0	1	2	2		2	0	1	1
1386	W226232	0	0	0			0	2013-08-23	66.2667	66.2667	0		2019-02-01	0	2019-02-01	0	66.2667	2019-02-01		33	0	1	0	1	0	0	0	0	1	1	1									7	0	1	2	1		2		0	0
1388	W227635	0	0	0			0	2012-09-28	77.2333	77.2333	0		2019-02-01	0	2019-02-01	0	77.2333	2019-02-01		69	1	1	0	1	0	0	0	0	1	1	1									5	0	1	1	1		1		0	1
1392	W229776	1	0	1	0	carboplatin+cyclophospha	2	2013-01-09												53	1	0	0	0	0	0	0	0	1			0						2	Grade 1	2	1	1	1	2		1	1	0	0
1395	W230935	0	0	0			0	2015-09-08	41.4	41.4	0		2019-02-01	0	2019-02-01	0	41.4	2019-02-01		50	0	1	1	0	0	0	0	0	1	1	1									2	1	1	1	1		2		0	0
1398	W232379	0	0	0			0	2012-12-28	74.2	74.2	0		2019-02-01	0	2019-02-01	0	74.2	2019-02-01		57	1	1	0	1	0	0	0	0	2	1	1									18	0	1	1	1		2		0	1
1401	W233460	0	0	0			0	2013-01-18	73.5	73.5	0		2019-02-01	0	2019-02-01	0	73.5	2019-02-01		61	1	0	0	0	0	0	0	0	1	1	1									22	0	1	1	1		2		0	0
1402	W233597	0	0	0			0	2013-01-22	73.3667	73.3667	0		2019-02-01	0	2019-02-01	0	73.3667	2019-02-01		50	1	0	0	0	0	0	0	0	1	1	1									15	0	1	1	1		2		0	0
1404	W234318	1	0	1	1	carboplatin+paclitaxel	3	2013-03-19	71.5	71.5	0		2019-02-01	0	2019-02-01	0	71.5	2019-02-01		55	0	0	0	0	0	0	0	0	1			0						2	Grade 1	18	0	1	1	2		2	0	0	0
1406	W234623	0	0	0			0	2013-05-07	69.8667	69.8667	0		2019-02-01	0	2019-02-01	0	69.8667	2019-02-01		41	0	0	0	0	0	0	0	0	1	1	1									6	0	1	1	1		1		0	0
1408	W235550	1	0	1	0	cisplatin+epirubicin	4	2013-03-07	29.2333	42.4667	1	2	2015-08-01	1	2016-09-01	1	42.4667	2016-09-01		60	1	0	0	0	0	0	0	0	2		1	1								20	0	1	2	2		1	2	1	0
1409	W235786	1	0	1	1	carboplatin+paclitaxel	6	2015-05-15	45.2667	45.2667	0		2019-02-01	0	2019-02-01	0	45.2667	2019-02-01		34	0	0	0	0	0	0	0	0	2			0						2	Grade 2	2	1	1	1	2		2	1	0	0
1410	W236427	0	0	0			0	2013-03-28	71.2	71.2	0		2019-02-01	0	2019-02-01	0	71.2	2019-02-01		62	1	1	0	1	1	0	0	0	1	1	1									20	0	1	2	1		1		0	0
1415	W238501	0	0	0			0	2013-04-09	70.8	70.8	0		2019-02-01	0	2019-02-01	0	70.8	2019-02-01		80	1	0	0	0	0	0	0	0	1	1	1									20	0	1	1	1		2		0	0
1420	W239146	0	0	0			0	2013-04-22	70.3667	70.3667	0		2019-02-01	0	2019-02-01	0	70.3667	2019-02-01		66	1	1	1	1	0	0	0	0	3	1	1									53	0	1	2	1		3		0	0
1422	W239853	0	0	0			0	2013-05-28	69.1667	69.1667	0		2019-02-01	0	2019-02-01	0	69.1667	2019-02-01		46	0	0	0	0	0	0	0	0	1	1	1									35	1	1	1	1		2		0	0
1425	W240481	0	0	0			0	2013-06-05	68.9	68.9	0		2019-02-01	0	2019-02-01	0	68.9	2019-02-01		48	0	0	0	0	0	0	0	0	1	1	1									30	1	1	2	1		3		0	0
1428	W258060	0	0	0			0	2016-08-23	29.7333	29.7333	0		2019-02-01	0	2019-02-01	0	29.7333	2019-02-01		48	0	0	0	0	0	0	0	0	2	1	1									15	0	1	1	1		1		0	0
[truncated: 11 more columns]

## Sheet: Notes
Num	Types	Chemo_protocol_groups	Routs	Surgery	Diagnosis	Recurrent sites	PLAN	Synchronous_versus_endometriod	Stage_IA_mixed_cancer	Stage_IA_mixed_cancer_3_subtype	Mixed_proportion
0							Not done
1	I	carboplatin+paclitaxel	Laparoscopy	Simple hysterectomy	D & C	Local	At common iliac vessles	EC	Only endometriod	clear cell	<5%
2	II	others	Abdominal	Staging	Hysteroscopy	Distant	Above common iliac vessles	EC+OC	Only non-endometriod	serous	>50%
3					Accident finding				Mixed with endometriod	others	others
4									Mixed without endometriod
